# Supplementary material for: Generating Ensembles of Gene Regulatory Networks to Assess Robustness of Disease Modules
Source: Front Genet. 2021 Jan 14;11:603264. doi: 10.3389/fgene.2020.603264 (PMC7841433; doi:10.3389/fgene.2020.603264)
Supplement: Supplementary file 11 [file Table_1.XLSX]

## Sheet: Table S1
Supplementary Table 1: GO Terms Enriched in Non-Exponentiated Angiogenic Ovarian Cancer Networks Using Consensus Method
Modules	GOID	OddsRatio	pval	adjPval	GO Terms
Module 002	GO:0000478	196.883	0.000122355	0.0144379	endonucleolytic cleavage involved in rRNA processing
Module 002	GO:0000027	73.7973	0.000544439	0.0214146	ribosomal large subunit assembly
Module 002	GO:0000460	73.7973	0.000544439	0.0214146	maturation of 5.8S rRNA
Module 002	GO:0042254	30.5852	0.000205002	0.0161269	ribosome biogenesis
Module 002	GO:0006296	26.7059	0.000296991	0.0175225	nucleotide-excision repair, DNA incision, 5'-to lesion
Module 002	GO:0090305	13.9876	5.04e-07	0.000118959	nucleic acid phosphodiester bond hydrolysis
Module 002	GO:0035350	Inf	0.00114099	0.0331908	FAD transmembrane transport
Module 002	GO:0006777	79.6557	0.000699445	0.0121865	Mo-molybdopterin cofactor biosynthetic process
Module 002	GO:0032324	59.7363	0.00104338	0.0144104	molybdopterin cofactor biosynthetic process
Module 002	GO:0051189	59.7363	0.00104338	0.0144104	prosthetic group metabolic process
Module 002	GO:0072396	40.6692	0.000432525	0.0161809	response to cell cycle checkpoint signaling
Module 002	GO:0061635	38.0632	0.00224908	0.0403428	regulation of protein complex stability
Module 002	GO:0006744	26.2573	0.000471316	0.0212246	ubiquinone biosynthetic process
Module 002	GO:0042273	25.11	0.000369273	0.0071598	ribosomal large subunit biogenesis
Module 002	GO:1904874	20.5005	4.03e-06	0.00033894	positive regulation of telomerase RNA localization to Cajal body
Module 002	GO:0006521	18.3283	1.64e-05	0.00285458	regulation of cellular amino acid metabolic process
Module 002	GO:1904871	17.4672	0.00162392	0.0356082	positive regulation of protein localization to Cajal body
Module 002	GO:0090670	17.0773	5.08e-05	0.00297355	RNA localization to Cajal body
Module 002	GO:0090672	15.0208	0.0016289	0.0414464	telomerase RNA localization
Module 002	GO:1903405	14.9705	0.00227189	0.0449164	protein localization to nuclear body
Module 002	GO:1904851	14.9705	0.00227189	0.0449164	positive regulation of establishment of protein localization to telomere
Module 002	GO:1902036	14.1036	5.26e-05	0.0046553	regulation of hematopoietic stem cell differentiation
Module 002	GO:0051131	14.0145	0.00048831	0.0147226	chaperone-mediated protein complex assembly
Module 002	GO:0031146	13.8748	5.66e-05	0.0046553	SCF-dependent proteasomal ubiquitin-dependent protein catabolic process
Module 002	GO:0002479	12.8335	8e-05	0.0046553	antigen processing and presentation of exogenous peptide antigen via MHC class I, TAP-dependent
Module 002	GO:0061418	12.8335	8e-05	0.0046553	regulation of transcription from RNA polymerase II promoter in response to hypoxia
Module 002	GO:0006614	12.5432	7.92e-07	0.000358946	SRP-dependent cotranslational protein targeting to membrane
Module 002	GO:0010972	12.28	9.73e-05	0.00481401	negative regulation of G2/M transition of mitotic cell cycle
Module 002	GO:0038061	12.1095	0.000104919	0.00339914	NIK/NF-kappaB signaling
Module 002	GO:0031145	11.9367	0.00011035	0.00481401	anaphase-promoting complex-dependent catabolic process
Module 002	GO:0072599	11.2795	1.66e-06	0.000375784	establishment of protein localization to endoplasmic reticulum
Module 002	GO:0000387	10.3584	0.000296892	0.01085	spliceosomal snRNP assembly
Module 002	GO:0000184	9.94141	3.98e-06	0.000450254	nuclear-transcribed mRNA catabolic process, nonsense-mediated decay
Module 002	GO:0002474	9.86499	0.000255677	0.0064948	antigen processing and presentation of peptide antigen via MHC class I
Module 002	GO:0044106	9.86499	0.000255677	0.0064948	cellular amine metabolic process
Module 002	GO:0002223	9.64152	0.000282673	0.0064948	stimulatory C-type lectin receptor signaling pathway
Module 002	GO:0070498	9.53351	0.000296957	0.0064948	interleukin-1-mediated signaling pathway
Module 002	GO:0006402	9.50412	0.000303725	0.0064948	mRNA catabolic process
Module 002	GO:0006369	8.98232	4.38e-05	0.00267886	termination of RNA polymerase II transcription
Module 002	GO:0060071	8.93271	0.000394508	0.00724649	Wnt signaling pathway, planar cell polarity pathway
Module 002	GO:0038095	8.57222	0.000471846	0.00748519	Fc-epsilon receptor signaling pathway
Module 002	GO:0043620	8.57222	0.000471846	0.00748519	regulation of DNA-templated transcription in response to stress
Module 002	GO:0070125	8.56171	0.00171823	0.0187394	mitochondrial translational elongation
Module 002	GO:0051290	8.37628	0.000213306	0.0106258	protein heterotetramerization
Module 002	GO:0070126	8.34877	0.00187577	0.0192543	mitochondrial translational termination
Module 002	GO:0090090	8.08102	0.000182028	0.0064948	negative regulation of canonical Wnt signaling pathway
Module 002	GO:0016070	8.07312	6.45e-08	8.83e-06	RNA metabolic process
Module 002	GO:0001736	7.93136	0.000660237	0.0100184	establishment of planar polarity
Module 002	GO:0006612	7.90294	1.91e-05	0.00108055	protein targeting to membrane
Module 002	GO:0000245	7.65621	0.000963104	0.0261589	spliceosomal complex assembly
Module 002	GO:0090263	7.64527	0.000773235	0.0112441	positive regulation of canonical Wnt signaling pathway
Module 002	GO:0034080	7.60641	0.00107632	0.0323124	CENP-A containing nucleosome assembly
Module 002	GO:0010467	7.49306	0.00017268	0.0231391	gene expression
Module 002	GO:0019083	7.42198	3.21e-06	0.000244294	viral transcription
Module 002	GO:0006413	7.41568	6.44e-12	2.39e-09	translational initiation
Module 002	GO:1903706	7.32426	0.000933604	0.0130331	regulation of hemopoiesis
Module 002	GO:0000375	6.66029	0.000543649	0.048566	RNA splicing, via transesterification reactions
Module 002	GO:0033209	6.5757	0.00146865	0.0182234	tumor necrosis factor-mediated signaling pathway
Module 002	GO:0042180	6.46124	0.00158405	0.0182234	cellular ketone metabolic process
Module 002	GO:0002244	6.42559	0.0016187	0.0182234	hematopoietic progenitor cell differentiation
Module 002	GO:0043488	6.2821	0.00177974	0.0188221	regulation of mRNA stability
Module 002	GO:0071453	5.7316	0.00103212	0.0138542	cellular response to oxygen levels
Module 002	GO:1905330	5.72707	0.00261637	0.0241396	regulation of morphogenesis of an epithelium
Module 002	GO:0044839	5.67661	0.00044188	0.00748519	cell cycle G2/M phase transition
Module 002	GO:0050852	5.65016	0.00276671	0.0241396	T cell receptor signaling pathway
Module 002	GO:0070555	5.65016	0.00276671	0.0241396	response to interleukin-1
Module 002	GO:0002478	5.5256	0.000214033	0.00921274	antigen processing and presentation of exogenous peptide antigen
Module 002	GO:0044786	5.35264	0.000309191	0.0138131	cell cycle DNA replication
Module 002	GO:0000398	5.34839	0.00348526	0.0276444	mRNA splicing, via spliceosome
Module 002	GO:1901988	5.31315	0.00149614	0.0182234	negative regulation of cell cycle phase transition
Module 002	GO:1903311	4.98353	0.00197408	0.0453539	regulation of mRNA metabolic process
Module 002	GO:0044265	4.8639	0.000105051	0.00339914	cellular macromolecule catabolic process
Module 002	GO:0048863	4.72707	0.00571398	0.0415454	stem cell differentiation
Module 002	GO:0000209	4.56332	0.00658852	0.0452448	protein polyubiquitination
Module 002	GO:0034655	4.49064	3.73e-06	0.000450254	nucleobase-containing compound catabolic process
Module 002	GO:0042773	4.40894	0.000456301	0.0187079	ATP synthesis coupled electron transport
Module 002	GO:0140053	4.37757	2.12e-06	0.000157119	mitochondrial gene expression
Module 002	GO:0045930	4.13991	0.00488634	0.0362837	negative regulation of mitotic cell cycle
Module 002	GO:0019882	4.1002	0.00130801	0.0294301	antigen processing and presentation
Module 002	GO:0006283	3.97455	0.000925204	0.0293451	transcription-coupled nucleotide-excision repair
Module 002	GO:0030111	3.88411	0.00654128	0.0452448	regulation of Wnt signaling pathway
Module 002	GO:0044772	3.84974	0.0035531	0.0349903	mitotic cell cycle phase transition
Module 002	GO:0034641	3.67414	2.89e-06	0.000497195	cellular nitrogen compound metabolic process
Module 002	GO:0006457	3.64284	0.000491186	0.0186441	protein folding
Module 002	GO:0044271	3.5918	0.000460222	0.00868669	cellular nitrogen compound biosynthetic process
Module 002	GO:0046483	3.50274	3.01e-06	0.000406401	heterocycle metabolic process
Module 002	GO:0022613	3.48726	0.00115113	0.028922	ribonucleoprotein complex biogenesis
Module 002	GO:0010468	3.47806	0.000862886	0.0139603	regulation of gene expression
Module 002	GO:0006725	3.45729	3.7e-06	0.000406401	cellular aromatic compound metabolic process
Module 002	GO:0090150	3.37843	3.8e-07	3.14e-05	establishment of protein localization to membrane
Module 002	GO:0016071	3.34522	4.45e-07	3.61e-05	mRNA metabolic process
Module 002	GO:0043043	3.30289	0.000443294	0.00868669	peptide biosynthetic process
Module 002	GO:0032200	3.27382	0.000266389	0.0125375	telomere organization
Module 002	GO:1901360	3.23434	1.03e-05	0.000736219	organic cyclic compound metabolic process
Module 002	GO:0043624	3.12569	0.000947466	0.0280247	cellular protein complex disassembly
Module 002	GO:0009059	3.10496	1.81e-11	5.14e-09	macromolecule biosynthetic process
Module 002	GO:0006396	3.09174	1.38e-06	0.000131876	RNA processing
Module 002	GO:0006139	3.08656	1.1e-05	0.000918717	nucleobase-containing compound metabolic process
Module 002	GO:0043933	3.04765	1.2e-05	0.000799321	protein-containing complex subunit organization
Module 002	GO:0071826	3.02473	0.00125005	0.0300466	ribonucleoprotein complex subunit organization
Module 002	GO:0034645	3.01794	0.000432486	0.0161936	cellular macromolecule biosynthetic process
Module 002	GO:0006605	3.00088	9.64e-06	0.000651765	protein targeting
Module 002	GO:0010608	2.91462	4.84e-05	0.00246148	posttranscriptional regulation of gene expression
Module 002	GO:0043603	2.87848	5.41e-08	6.07e-06	cellular amide metabolic process
Module 002	GO:0071704	2.85163	1.61e-06	0.00017276	organic substance metabolic process
Module 002	GO:0072657	2.81755	0.00514906	0.0485943	protein localization to membrane
Module 002	GO:0016579	2.78294	0.000375681	0.0127048	protein deubiquitination
Module 002	GO:0006518	2.73732	7.97e-10	1.01e-07	peptide metabolic process
Module 002	GO:0043604	2.73495	6.04e-10	8.38e-08	amide biosynthetic process
Module 002	GO:0034660	2.59045	4.33e-05	0.0023872	ncRNA metabolic process
Module 002	GO:0044260	2.54867	0.00198282	0.0490328	cellular macromolecule metabolic process
Module 002	GO:0044419	2.5346	0.00227601	0.0245484	interspecies interaction between organisms
Module 002	GO:0006807	2.27033	0.0027479	0.0241396	nitrogen compound metabolic process
Module 002	GO:0043170	2.18841	0.00205288	0.0472089	macromolecule metabolic process
Module 002	GO:0070647	2.15527	0.00182586	0.0447989	protein modification by small protein conjugation or removal
Module 002	GO:0006886	2.12304	0.00145049	0.031217	intracellular protein transport
Module 002	GO:0044237	2.01022	0.000380491	0.01255	cellular metabolic process
Module 002	GO:0090304	1.91048	8.7e-10	1.81e-07	nucleic acid metabolic process
Module 002	GO:0044238	1.90715	2.92e-06	0.000205914	primary metabolic process
Module 002	GO:0044403	1.79118	0.00246977	0.0465398	symbiont process
Module 002	GO:1901576	1.77358	0.000704162	0.0206386	organic substance biosynthetic process
Module 002	GO:1901566	1.66695	0.000116255	0.0050687	organonitrogen compound biosynthetic process
Module 002	GO:0009058	1.53142	5.59e-05	0.00313262	biosynthetic process
Module 002	GO:0000003	3.70241	8.72e-06	0.0101794	reproduction
Module 003	GO:0035520	64.7381	3.91e-05	0.0199872	monoubiquitinated protein deubiquitination
Module 003	GO:0016339	21.7363	7.06e-05	0.0243361	calcium-dependent cell-cell adhesion via plasma membrane cell adhesion molecules
Module 004	GO:0030042	339.625	0.000107222	0.0269126	actin filament depolymerization
Module 004	GO:2001046	111.785	0.000363219	0.045584	positive regulation of integrin-mediated signaling pathway
Module 004	GO:0021814	73.5959	7.94e-05	0.0471487	cell motility involved in cerebral cortex radial glia guided migration
Module 004	GO:0016048	63.4651	0.000725267	0.0451611	detection of temperature stimulus
Module 004	GO:0050965	63.4651	0.000725267	0.0451611	detection of temperature stimulus involved in sensory perception of pain
Module 004	GO:2001224	63.4651	0.000725267	0.0451611	positive regulation of neuron migration
Module 004	GO:0050951	56.4083	0.000884125	0.0457219	sensory perception of temperature stimulus
Module 004	GO:0071474	50.7628	0.00105818	0.0478828	cellular hyperosmotic response
Module 004	GO:0032418	29.1257	0.000240265	0.0478128	lysosome localization
Module 004	GO:0032012	15.5539	6.46e-05	0.0197045	regulation of ARF protein signal transduction
Module 004	GO:0007015	15.5162	0.000209684	0.0350871	actin filament organization
Module 004	GO:2000463	15.2357	1.78e-05	0.00836173	positive regulation of excitatory postsynaptic potential
Module 004	GO:0035023	14.2487	5.21e-05	0.00943129	regulation of Rho protein signal transduction
Module 004	GO:1901223	12.7514	0.000158638	0.0344047	negative regulation of NIK/NF-kappaB signaling
Module 004	GO:0030036	10.9861	0.000748526	0.0451611	actin cytoskeleton organization
Module 004	GO:0007186	9.21491	3.02e-05	0.00943129	G protein-coupled receptor signaling pathway
Module 004	GO:0050906	6.74376	0.000233752	0.0456985	detection of stimulus involved in sensory perception
Module 004	GO:0031644	6.0132	0.000160823	0.03899	regulation of neurological system process
Module 004	GO:0007265	4.74714	5.9e-05	0.0197045	Ras protein signal transduction
Module 004	GO:0051056	3.95236	2.06e-08	3.14e-05	regulation of small GTPase mediated signal transduction
Module 004	GO:0008360	3.837	0.000107428	0.0460569	regulation of cell shape
Module 004	GO:0043065	3.77843	0.000397679	0.0481192	positive regulation of apoptotic process
Module 004	GO:0043269	3.62112	0.000185854	0.0454182	regulation of ion transport
Module 004	GO:0009966	3.48515	9.41e-05	0.018983	regulation of signal transduction
Module 004	GO:0007155	3.28031	5.99e-05	0.0329727	cell adhesion
Module 004	GO:0050896	2.04235	2.23e-06	0.00193055	response to stimulus
Module 004	GO:0023052	1.98224	1.11e-05	0.0150537	signaling
Module 004	GO:0048870	1.93543	0.000104798	0.0316158	cell motility
Module 004	GO:0007154	1.91472	3.35e-05	0.0151502	cell communication
Module 004	GO:0051674	1.90972	3.42e-06	0.00334163	localization of cell
Module 004	GO:0035556	1.88899	9.38e-05	0.0235194	intracellular signal transduction
Module 004	GO:0040011	1.87517	2.25e-06	0.00334163	locomotion
Module 004	GO:0006928	1.77156	8.33e-06	0.00542679	movement of cell or subcellular component

## Sheet: Table S2
Supplementary Table 2: GO Terms Enriched in Non-Exponentiated Angiogenic Ovarian Cancer Networks Using CRANE
Modules	GOID	OddsRatio	pval	adjPval	GO Terms
Module 001	GO:1903217	Inf	1.05e-05	0.00255544	negative regulation of protein processing involved in protein targeting to mitochondrion
Module 001	GO:0042495	Inf	5.52e-05	0.0154583	detection of triacyl bacterial lipopeptide
Module 001	GO:2000473	Inf	0.000128836	0.00789864	positive regulation of hematopoietic stem cell migration
Module 001	GO:0061033	Inf	0.000460984	0.0296022	secretion by lung epithelial cell involved in lung growth
Module 001	GO:2000502	Inf	0.000551135	0.0328677	negative regulation of natural killer cell chemotaxis
Module 001	GO:0002728	Inf	0.000859145	0.0474984	negative regulation of natural killer cell cytokine production
Module 001	GO:0038123	272.15	0.000164819	0.0174524	toll-like receptor TLR1:TLR2 signaling pathway
Module 001	GO:0042494	272.15	0.000164819	0.0174524	detection of bacterial lipoprotein
Module 001	GO:0071727	272.15	0.000164819	0.0174524	cellular response to triacyl bacterial lipopeptide
Module 001	GO:0034982	128.565	0.000217673	0.0235567	mitochondrial protein processing
Module 001	GO:1903748	107.127	0.000289631	0.0235567	negative regulation of establishment of protein localization to mitochondrion
Module 001	GO:0070339	90.7	0.000544072	0.0276982	response to bacterial lipopeptide
Module 001	GO:0071220	90.7	0.000544072	0.0276982	cellular response to bacterial lipoprotein
Module 001	GO:0045356	88.1463	0.000761505	0.0252883	positive regulation of interferon-alpha biosynthetic process
Module 001	GO:0018344	68.0187	0.000812146	0.0349847	protein geranylgeranylation
Module 001	GO:0002480	63.2381	6.83e-08	0.000109909	antigen processing and presentation of exogenous peptide antigen via MHC class I, TAP-independent
Module 001	GO:0043615	54.41	0.00113149	0.0422422	astrocyte cell migration
Module 001	GO:0097354	45.3375	0.00150133	0.0467081	prenylation
Module 001	GO:0098543	45.3375	0.00150133	0.0467081	detection of other organism
Module 001	GO:0045359	38.2145	0.000241879	0.0249332	positive regulation of interferon-beta biosynthetic process
Module 001	GO:0046641	36.1133	1.43e-05	0.00379165	positive regulation of alpha-beta T cell proliferation
Module 001	GO:0046634	33.6781	0.00021611	0.0114826	regulation of alpha-beta T cell activation
Module 001	GO:0045351	27.9156	1.12e-05	0.00248999	type I interferon biosynthetic process
Module 001	GO:0002407	24.2815	0.000418799	0.0263852	dendritic cell chemotaxis
Module 001	GO:0032729	23.4372	4.72e-05	0.00807678	positive regulation of interferon-gamma production
Module 001	GO:0035520	23.0193	0.000750483	0.0426471	monoubiquitinated protein deubiquitination
Module 001	GO:0045954	22.6846	0.000599097	0.0223118	positive regulation of natural killer cell mediated cytotoxicity
Module 001	GO:0001774	18.0267	0.000996701	0.0305527	microglial cell activation
Module 001	GO:0007252	17.7525	0.00104028	0.0307075	I-kappaB phosphorylation
Module 001	GO:0150076	16.8766	0.00117824	0.032562	neuroinflammatory response
Module 001	GO:0098581	15.9068	0.000401254	0.0329991	detection of external biotic stimulus
Module 001	GO:0032760	14.4097	5.2e-05	0.00591492	positive regulation of tumor necrosis factor production
Module 001	GO:0030890	14.3061	0.000306142	0.0146413	positive regulation of B cell proliferation
Module 001	GO:0032728	14.2368	0.00181666	0.0427069	positive regulation of interferon-beta production
Module 001	GO:0032722	14.2197	0.0018228	0.0427069	positive regulation of chemokine production
Module 001	GO:0042035	13.8157	5.8e-05	0.00807678	regulation of cytokine biosynthetic process
Module 001	GO:0031343	13.2272	0.000416547	0.0202257	positive regulation of cell killing
Module 001	GO:0050830	13.2098	1.54e-05	0.00268581	defense response to Gram-positive bacterium
Module 001	GO:0042107	12.7724	8.24e-05	0.00860605	cytokine metabolic process
Module 001	GO:0032735	11.8766	0.000623812	0.0317385	positive regulation of interleukin-12 production
Module 001	GO:0032946	10.0591	9.51e-07	0.000758087	positive regulation of mononuclear cell proliferation
Module 001	GO:0006576	9.32641	0.00139644	0.0464678	cellular biogenic amine metabolic process
Module 001	GO:0031295	9.01656	1.15e-05	0.00443429	T cell costimulation
Module 001	GO:0060337	8.65818	1.61e-07	0.000254229	type I interferon signaling pathway
Module 001	GO:1903555	8.42085	3.68e-06	0.00146471	regulation of tumor necrosis factor superfamily cytokine production
Module 001	GO:0060333	7.09325	0.000360451	0.0217397	interferon-gamma-mediated signaling pathway
Module 001	GO:0002821	6.80429	0.00126653	0.032562	positive regulation of adaptive immune response
Module 001	GO:0050670	5.93202	4.95e-05	0.00591492	regulation of lymphocyte proliferation
Module 001	GO:0034340	5.89414	2.35e-05	0.00670716	response to type I interferon
Module 001	GO:0050729	5.76614	0.000966386	0.0305527	positive regulation of inflammatory response
Module 001	GO:0070663	5.56902	7.82e-05	0.00692483	regulation of leukocyte proliferation
Module 001	GO:0001817	5.26138	0.000731766	0.045016	regulation of cytokine production
Module 001	GO:0071706	5.01413	4.18e-05	0.00573673	tumor necrosis factor superfamily cytokine production
Module 001	GO:0051251	4.66283	3.13e-05	0.0136615	positive regulation of lymphocyte activation
Module 001	GO:1903037	3.91583	8.28e-05	0.0160152	regulation of leukocyte cell-cell adhesion
Module 001	GO:0006959	3.90714	0.000562728	0.0489489	humoral immune response
Module 001	GO:1903039	3.86341	0.00180346	0.0491088	positive regulation of leukocyte cell-cell adhesion
Module 001	GO:0009617	3.86334	0.000296956	0.0328677	response to bacterium
Module 001	GO:0050863	3.82753	0.000107625	0.0128003	regulation of T cell activation
Module 001	GO:0009607	3.72776	5.25e-06	0.00229617	response to biotic stimulus
Module 001	GO:0002250	3.63795	0.000157195	0.0313267	adaptive immune response
Module 001	GO:0006955	3.54851	0.000380118	0.0146413	immune response
Module 001	GO:0045321	3.5238	9.5e-05	0.0213963	leukocyte activation
Module 001	GO:0009605	3.28641	0.000267366	0.0166913	response to external stimulus
Module 001	GO:0050867	3.18842	2.47e-06	0.00228633	positive regulation of cell activation
Module 001	GO:0002764	3.15376	0.000385781	0.0146413	immune response-regulating signaling pathway
Module 001	GO:0002253	3.03256	0.000555257	0.0192409	activation of immune response
Module 001	GO:0002263	3.03065	0.000605203	0.0473646	cell activation involved in immune response
Module 001	GO:0022409	2.98111	0.000904322	0.0485204	positive regulation of cell-cell adhesion
Module 001	GO:0006952	2.93892	6.12e-06	0.00248999	defense response
Module 001	GO:0002694	2.88452	5.42e-05	0.00845652	regulation of leukocyte activation
Module 001	GO:0001775	2.55063	3.03e-05	0.00844468	cell activation
Module 001	GO:0002684	2.12248	4.27e-05	0.00825808	positive regulation of immune system process
Module 002	GO:0010269	199.211	0.000302451	0.047318	response to selenium ion
Module 002	GO:0042420	84	0.000836058	0.0474612	dopamine catabolic process
Module 002	GO:0110024	84	0.000836058	0.0474612	positive regulation of cardiac muscle myoblast proliferation
Module 002	GO:1902389	84	0.000836058	0.0474612	ceramide 1-phosphate transport
Module 002	GO:0048484	44.8703	0.000201949	0.0403689	enteric nervous system development
Module 002	GO:2001214	35.317	0.000222591	0.0433607	positive regulation of vasculogenesis
Module 002	GO:0043116	31.7285	0.000256101	0.0417958	negative regulation of vascular permeability
Module 002	GO:1902667	27.3914	0.000338469	0.047318	regulation of axon guidance
Module 002	GO:0032271	16.4882	0.000196868	0.0399641	regulation of protein polymerization
Module 002	GO:0050982	16.3728	0.000260462	0.0447343	detection of mechanical stimulus
Module 002	GO:0001569	14.9501	0.000282318	0.0442162	branching involved in blood vessel morphogenesis
Module 002	GO:0035987	10.6358	0.000851168	0.0474612	endodermal cell differentiation
Module 002	GO:0045665	10.5514	0.00087175	0.0474612	negative regulation of neuron differentiation
Module 002	GO:0010721	7.30693	3.5e-05	0.0166813	negative regulation of cell development
Module 002	GO:0051961	6.76208	0.000161652	0.0257027	negative regulation of nervous system development
Module 002	GO:0007369	5.41796	9.23e-06	0.00534713	gastrulation
Module 002	GO:0010769	4.68173	0.00012695	0.0417958	regulation of cell morphogenesis involved in differentiation
Module 002	GO:0050767	4.35791	7.86e-05	0.0187372	regulation of neurogenesis
Module 002	GO:0070482	3.56396	0.000121417	0.0323662	response to oxygen levels
Module 002	GO:0030030	3.27528	7.11e-07	0.000976392	cell projection organization
Module 002	GO:0048858	3.23152	0.000193423	0.0417958	cell projection morphogenesis
Module 002	GO:0030182	3.22722	0.000321751	0.0437582	neuron differentiation
Module 002	GO:0051674	3.07723	0.000351988	0.0419746	localization of cell
Module 002	GO:0001568	2.9446	1.96e-07	0.000164474	blood vessel development
Module 002	GO:0072358	2.77235	9.7e-08	0.000162928	cardiovascular system development
Module 002	GO:0032990	2.67711	7.21e-05	0.0233809	cell part morphogenesis
Module 002	GO:0035295	2.53749	0.000205664	0.0403689	tube development
Module 002	GO:0009792	2.46199	5.66e-06	0.0034132	embryo development ending in birth or egg hatching
Module 002	GO:0035239	2.29207	1.81e-05	0.00842937	tube morphogenesis
Module 002	GO:0007275	1.7509	4.43e-05	0.0165438	multicellular organism development
Module 002	GO:0048869	1.6237	5.3e-05	0.0222568	cellular developmental process
Module 003	GO:1990809	254	9.82e-05	0.0333986	endoplasmic reticulum tubular network membrane organization
Module 006	GO:1902969	Inf	0.000375611	0.0212617	mitotic DNA replication
Module 006	GO:0017126	Inf	0.000378878	0.0212617	nucleologenesis
Module 006	GO:1902298	Inf	0.000378878	0.0212617	cell cycle DNA replication maintenance of fidelity
Module 006	GO:1990426	Inf	0.000378878	0.0212617	mitotic recombination-dependent replication fork processing
Module 006	GO:0035350	Inf	0.00109828	0.0403763	FAD transmembrane transport
Module 006	GO:0051131	86.7778	0.000376915	0.0433453	chaperone-mediated protein complex assembly
Module 006	GO:0006391	83.3385	0.00164024	0.0426366	transcription initiation from mitochondrial promoter
Module 006	GO:0034501	34.0042	0.000281637	0.0176408	protein localization to kinetochore
Module 006	GO:0006362	29.9396	0.00021882	0.014122	transcription elongation from RNA polymerase I promoter
Module 006	GO:0006363	28.828	0.000242437	0.014122	termination of RNA polymerase I transcription
Module 006	GO:0006361	25.0991	0.000353252	0.0164615	transcription initiation from RNA polymerase I promoter
Module 006	GO:0030490	21.1394	0.000809484	0.0363863	maturation of SSU-rRNA
Module 006	GO:0070125	11.7634	0.000118015	0.01189	mitochondrial translational elongation
Module 006	GO:0036297	11.3851	0.000150364	0.0243376	interstrand cross-link repair
Module 006	GO:0006521	10.0746	1.58e-05	0.00346175	regulation of cellular amino acid metabolic process
Module 006	GO:0090305	9.92793	1.84e-05	0.00429407	nucleic acid phosphodiester bond hydrolysis
Module 006	GO:0140053	8.84975	0.000114682	0.01189	mitochondrial gene expression
Module 006	GO:0031145	8.65782	3.15e-06	0.00132222	anaphase-promoting complex-dependent catabolic process
Module 006	GO:0044106	8.5745	4.03e-05	0.00563685	cellular amine metabolic process
Module 006	GO:0061418	8.1303	1.65e-05	0.00346175	regulation of transcription from RNA polymerase II promoter in response to hypoxia
Module 006	GO:1902036	7.67398	7.65e-05	0.00785887	regulation of hematopoietic stem cell differentiation
Module 006	GO:0031146	7.54538	8.43e-05	0.00785887	SCF-dependent proteasomal ubiquitin-dependent protein catabolic process
Module 006	GO:0006120	7.35412	4.04e-05	0.00395882	mitochondrial electron transport, NADH to ubiquinone
Module 006	GO:0010972	7.11203	0.000118199	0.00901539	negative regulation of G2/M transition of mitotic cell cycle
Module 006	GO:0002479	6.96172	0.000133672	0.00934588	antigen processing and presentation of exogenous peptide antigen via MHC class I, TAP-dependent
Module 006	GO:0032981	6.80064	6.55e-05	0.00511234	mitochondrial respiratory chain complex I assembly
Module 006	GO:0006139	6.70151	7.34e-09	3.95e-06	nucleobase-containing compound metabolic process
Module 006	GO:0070126	6.51155	1.51e-06	0.000224528	mitochondrial translational termination
Module 006	GO:0042773	5.72067	1.34e-05	0.00166345	ATP synthesis coupled electron transport
Module 006	GO:0043620	5.34783	0.000247424	0.0159684	regulation of DNA-templated transcription in response to stress
Module 006	GO:0002474	5.31375	0.00061069	0.0341579	antigen processing and presentation of peptide antigen via MHC class I
Module 006	GO:0006303	5.21453	0.000754203	0.0279721	double-strand break repair via nonhomologous end joining
Module 006	GO:0002223	5.19062	0.000695002	0.035012	stimulatory C-type lectin receptor signaling pathway
Module 006	GO:0070498	5.13116	0.000740482	0.035012	interleukin-1-mediated signaling pathway
Module 006	GO:0060071	4.80095	0.00106516	0.0470353	Wnt signaling pathway, planar cell polarity pathway
Module 006	GO:0002478	4.73611	0.000275419	0.0117808	antigen processing and presentation of exogenous peptide antigen
Module 006	GO:0038095	4.73473	0.000534186	0.0252754	Fc-epsilon receptor signaling pathway
Module 006	GO:0006260	4.65832	0.000160027	0.0152526	DNA replication
Module 006	GO:0050000	4.64737	0.00141193	0.0376079	chromosome localization
Module 006	GO:0008033	4.61066	8.64e-05	0.00828465	tRNA processing
Module 006	GO:0046034	4.4391	0.000408717	0.020031	ATP metabolic process
Module 006	GO:0006396	4.39078	2.67e-05	0.00447387	RNA processing
Module 006	GO:0000398	4.20849	2.94e-07	5.2e-05	mRNA splicing, via spliceosome
Module 006	GO:0071453	3.68063	0.000751152	0.035012	cellular response to oxygen levels
Module 006	GO:0046483	3.58175	3.57e-18	3.17e-15	heterocycle metabolic process
Module 006	GO:0000375	3.58079	2.98e-08	2.27e-05	RNA splicing, via transesterification reactions
Module 006	GO:0043624	3.53048	1.59e-05	0.00184619	cellular protein complex disassembly
Module 006	GO:0006725	3.50028	3.98e-18	3.17e-15	cellular aromatic compound metabolic process
Module 006	GO:0034641	3.48587	3.4e-16	1.35e-13	cellular nitrogen compound metabolic process
Module 006	GO:1901360	3.3285	2.31e-16	1.22e-13	organic cyclic compound metabolic process
Module 006	GO:0009059	3.25634	4.6e-08	2.46e-05	macromolecule biosynthetic process
Module 006	GO:1901796	3.20665	0.00127444	0.0375535	regulation of signal transduction by p53 class mediator
Module 006	GO:1901990	3.20136	0.000313109	0.0129745	regulation of mitotic cell cycle phase transition
Module 006	GO:0010608	3.18147	0.000325286	0.0165586	posttranscriptional regulation of gene expression
Module 006	GO:0043170	2.98749	0.000264346	0.0158147	macromolecule metabolic process
Module 006	GO:1902749	2.98039	0.000602707	0.022834	regulation of cell cycle G2/M phase transition
Module 006	GO:1901988	2.97696	0.000264252	0.0116799	negative regulation of cell cycle phase transition
Module 006	GO:0043933	2.97265	5.48e-05	0.004674	protein-containing complex subunit organization
Module 006	GO:0009161	2.84135	0.000909299	0.0361537	ribonucleoside monophosphate metabolic process
Module 006	GO:0009126	2.72468	0.0013191	0.0381113	purine nucleoside monophosphate metabolic process
Module 006	GO:0009141	2.4963	0.00204338	0.0495414	nucleoside triphosphate metabolic process
Module 006	GO:0006402	2.46535	0.000380368	0.0206837	mRNA catabolic process
Module 006	GO:0043604	2.35207	4.22e-06	0.000576306	amide biosynthetic process
Module 006	GO:0009058	2.28792	6.22e-05	0.00745271	biosynthetic process
Module 006	GO:0044249	2.26904	8.66e-06	0.0023151	cellular biosynthetic process
Module 006	GO:0006518	2.26842	3.58e-06	0.0009092	peptide metabolic process
Module 006	GO:0071704	2.21096	4.25e-05	0.0063484	organic substance metabolic process
Module 006	GO:0044238	2.18066	5.69e-07	9.66e-05	primary metabolic process
Module 006	GO:0006807	2.0477	1.56e-07	5.97e-05	nitrogen compound metabolic process
Module 006	GO:0010564	1.9712	0.000477673	0.0315792	regulation of cell cycle process
Module 006	GO:0007049	1.8717	0.000196231	0.0104081	cell cycle
Module 006	GO:0044260	1.46446	0.00195458	0.0486106	cellular macromolecule metabolic process

## Sheet: Table S3
Supplementary Table 3: GO Terms Enriched in Non-Exponentiated Angiogenic Ovarian Cancer Networks Using ALPACA
Modules	GOID	OddsRatio	pval	adjPval	GO Terms
Module 001	GO:0035520	148.83	0.000150064	0.02356	monoubiquitinated protein deubiquitination
Module 002	GO:0030505	Inf	0.000190777	0.0313192	inorganic diphosphate transport
Module 002	GO:0097105	364.8	3.82616e-05	0.00658099	presynaptic membrane assembly
Module 002	GO:0098698	156.286	0.000137073	0.0117883	postsynaptic specialization assembly
Module 002	GO:1904861	84.1077	0.000396892	0.0227551	excitatory synapse assembly
Module 002	GO:0042264	74.4	0.000229165	0.0461309	peptidyl-aspartic acid hydroxylation
Module 002	GO:0036342	39.3	0.000125745	0.0370019	post-anal tail morphogenesis
Module 002	GO:0010952	35.3844	1.244e-05	0.00799889	positive regulation of peptidase activity
Module 002	GO:0051968	32.744	0.000197792	0.0370019	positive regulation of synaptic transmission, glutamatergic
Module 002	GO:0071481	31.5468	0.0003072	0.0476599	cellular response to X-ray
Module 002	GO:0046328	27.6181	0.000380247	0.046818	regulation of JNK cascade
Module 002	GO:0061333	9.22003	9.57154e-05	0.0228135	renal tubule morphogenesis
Module 002	GO:0048598	7.70108	0.000230183	0.0370019	embryonic morphogenesis
Module 002	GO:0022414	6.09284	1.6343e-05	0.00599785	reproductive process
Module 002	GO:0001503	5.82366	0.000159525	0.0345379	ossification
Module 002	GO:0030900	5.30918	0.000146125	0.0428952	forebrain development
Module 002	GO:0000003	3.46594	5.67502e-05	0.018633	reproduction
Module 002	GO:0048736	3.44409	0.000102724	0.0428952	appendage development
Module 002	GO:0072358	2.71248	3.10944e-07	0.000517099	cardiovascular system development
Module 002	GO:0032502	2.67591	3.84687e-07	0.0003266	developmental process
Module 002	GO:0048880	2.57801	0.000164718	0.0428952	sensory system development
Module 002	GO:0001568	2.45651	4.12255e-05	0.0210138	blood vessel development
Module 002	GO:0007399	2.29363	0.000161225	0.0428952	nervous system development
Module 002	GO:0071310	2.09597	0.000285106	0.0401185	cellular response to organic substance
Module 002	GO:0009792	2.074	0.000170728	0.0428952	embryo development ending in birth or egg hatching
Module 002	GO:2000026	1.97022	8.90342e-05	0.0309661	regulation of multicellular organismal development
Module 002	GO:0051716	1.9628	3.72082e-05	0.018633	cellular response to stimulus
Module 002	GO:0065007	1.70359	0.000146511	0.0345379	biological regulation
Module 002	GO:0051173	1.5356	0.000174283	0.0428952	positive regulation of nitrogen compound metabolic process
Module 003	GO:0030042	246.455	0.000199903	0.0245776	actin filament depolymerization
Module 003	GO:0071502	244.427	0.000203121	0.0245776	cellular response to temperature stimulus
Module 003	GO:2001046	161.763	0.000178235	0.0123695	positive regulation of integrin-mediated signaling pathway
Module 003	GO:0002024	81.4607	0.00066977	0.0450234	diet induced thermogenesis
Module 003	GO:2000463	16.2077	1.27321e-05	0.0184302	positive regulation of excitatory postsynaptic potential
Module 003	GO:0035023	13.5677	6.44845e-05	0.00745871	regulation of Rho protein signal transduction
Module 003	GO:0007186	12.1373	0.000146448	0.0263607	G protein-coupled receptor signaling pathway
Module 003	GO:0051056	9.5616	1.9108e-06	0.000663048	regulation of small GTPase mediated signal transduction
Module 003	GO:0007265	8.24094	5.66247e-05	0.00745871	Ras protein signal transduction
Module 003	GO:0009966	4.22734	0.000334536	0.0193473	regulation of signal transduction
Module 003	GO:0008360	4.21388	4.45067e-05	0.0212844	regulation of cell shape
Module 003	GO:0072511	4.20045	0.000592631	0.0450234	divalent inorganic cation transport
Module 003	GO:0023052	2.98837	0.000383111	0.0386304	signaling
Module 003	GO:0015849	2.95319	0.00020423	0.0416158	organic acid transport
Module 003	GO:0051272	2.3338	4.32649e-05	0.0200965	positive regulation of cellular component movement
Module 003	GO:0040017	2.32804	0.000208338	0.0416158	positive regulation of locomotion
Module 003	GO:0050801	2.08808	0.000184649	0.0416158	ion homeostasis
Module 003	GO:0048870	2.06928	3.45747e-06	0.00539365	cell motility
Module 003	GO:0010562	1.87994	8.61949e-05	0.0282052	positive regulation of phosphorus metabolic process
Module 003	GO:0050896	1.81107	8.39356e-06	0.00689951	response to stimulus
Module 003	GO:0051179	1.56794	1.17836e-05	0.0100043	localization
Module 006	GO:0006777	317.13	4.96631e-05	0.00374725	Mo-molybdopterin cofactor biosynthetic process
Module 006	GO:0032324	237.826	7.43906e-05	0.00374725	molybdopterin cofactor biosynthetic process
Module 006	GO:0051189	237.826	7.43906e-05	0.00374725	prosthetic group metabolic process
Module 006	GO:0072423	123.303	0.000768821	0.0173754	response to DNA damage checkpoint signaling
Module 006	GO:0072396	92.4771	4.10269e-05	0.00135218	response to cell cycle checkpoint signaling
Module 006	GO:0002949	88.2551	0.00146865	0.0320917	tRNA threonylcarbamoyladenosine modification
Module 006	GO:0035269	48.4978	0.00115405	0.027601	protein O-linked mannosylation
Module 006	GO:0046128	28.5629	0.000253745	0.00822858	purine ribonucleoside metabolic process
Module 006	GO:1904874	24.5091	8.63126e-06	0.000349207	positive regulation of telomerase RNA localization to Cajal body
Module 006	GO:0000387	21.2969	1.11429e-05	0.000431477	spliceosomal snRNP assembly
Module 006	GO:0009116	20.64	7.44019e-05	0.0101258	nucleoside metabolic process
Module 006	GO:0006369	20.5943	1.5585e-06	8.52926e-05	termination of RNA polymerase II transcription
Module 006	GO:0043101	20.5814	0.00568224	0.0415751	purine-containing compound salvage
Module 006	GO:0090670	19.927	2.50337e-05	0.00102293	RNA localization to Cajal body
Module 006	GO:1904871	17.7667	0.00154908	0.0353011	positive regulation of protein localization to Cajal body
Module 006	GO:0090672	17.5	3.12612e-05	0.0010388	telomerase RNA localization
Module 006	GO:0000245	17.1952	0.000157349	0.00472095	spliceosomal complex assembly
Module 006	GO:0008334	15.9961	0.00131524	0.0218076	histone mRNA metabolic process
Module 006	GO:1903405	15.2271	0.00216793	0.0457664	protein localization to nuclear body
Module 006	GO:1904851	15.2271	0.00216793	0.0457664	positive regulation of establishment of protein localization to telomere
Module 006	GO:0006521	15.1294	0.00140652	0.0292334	regulation of cellular amino acid metabolic process
Module 006	GO:0006614	14.9986	4.16736e-08	1.82947e-05	SRP-dependent cotranslational protein targeting to membrane
Module 006	GO:0030490	14.2487	0.00242846	0.0475224	maturation of SSU-rRNA
Module 006	GO:0001682	13.9907	0.000639	0.0134708	tRNA 5'-leader removal
Module 006	GO:0000398	13.5965	8.25385e-05	0.00374725	mRNA splicing, via spliceosome
Module 006	GO:0072599	13.4707	9.71539e-08	2.13253e-05	establishment of protein localization to endoplasmic reticulum
Module 006	GO:0000375	13.3443	1.98584e-05	0.00374725	RNA splicing, via transesterification reactions
Module 006	GO:0006413	12.5659	5.52172e-22	8.33228e-19	translational initiation
Module 006	GO:1902036	11.7522	0.00279287	0.0446141	regulation of hematopoietic stem cell differentiation
Module 006	GO:0031146	11.5675	0.00291506	0.0446141	SCF-dependent proteasomal ubiquitin-dependent protein catabolic process
Module 006	GO:0016071	11.5468	0.000189854	0.00718281	mRNA metabolic process
Module 006	GO:0051131	10.9523	0.00118618	0.0223988	chaperone-mediated protein complex assembly
Module 006	GO:0070125	10.9395	2.56631e-13	4.06119e-11	mitochondrial translational elongation
Module 006	GO:0006335	10.8796	0.00129982	0.0256672	DNA replication-dependent nucleosome assembly
Module 006	GO:0002479	10.7243	0.00357535	0.0446141	antigen processing and presentation of exogenous peptide antigen via MHC class I, TAP-dependent
Module 006	GO:0061418	10.7243	0.00357535	0.0446141	regulation of transcription from RNA polymerase II promoter in response to hypoxia
Module 006	GO:0002181	10.5965	8.80196e-08	4.57073e-06	cytoplasmic translation
Module 006	GO:0010972	10.2746	0.00401195	0.0479763	negative regulation of G2/M transition of mitotic cell cycle
Module 006	GO:0000966	10.2205	0.000395032	0.00855903	RNA 5'-end processing
Module 006	GO:0016070	10.012	2.30773e-08	2.37004e-06	RNA metabolic process
Module 006	GO:0031145	9.99509	0.0043203	0.049597	anaphase-promoting complex-dependent catabolic process
Module 006	GO:0042773	9.9568	0.00101228	0.0147169	ATP synthesis coupled electron transport
Module 006	GO:0070126	9.88508	4.37141e-12	6.14911e-10	mitochondrial translational termination
Module 006	GO:0042273	9.70772	0.000117302	0.00321805	ribosomal large subunit biogenesis
Module 006	GO:0006139	9.61168	0.000409499	0.0146908	nucleobase-containing compound metabolic process
Module 006	GO:0006612	9.40682	1.60303e-06	0.000140746	protein targeting to membrane
Module 006	GO:0000184	9.33987	3.03605e-16	6.54485e-14	nuclear-transcribed mRNA catabolic process, nonsense-mediated decay
Module 006	GO:1903706	8.45378	0.00185123	0.0332064	regulation of hemopoiesis
Module 006	GO:0019083	8.33127	1.09617e-15	2.06766e-13	viral transcription
Module 006	GO:0090090	8.25965	1.41969e-05	0.00103874	negative regulation of canonical Wnt signaling pathway
Module 006	GO:0002474	7.67969	0.002506	0.0263129	antigen processing and presentation of peptide antigen via MHC class I
Module 006	GO:0044106	7.67969	0.002506	0.0263129	cellular amine metabolic process
Module 006	GO:0140053	7.61495	6.89884e-11	7.27827e-09	mitochondrial gene expression
Module 006	GO:0002223	7.50764	0.00270982	0.026949	stimulatory C-type lectin receptor signaling pathway
Module 006	GO:0070498	7.42445	0.00281588	0.026949	interleukin-1-mediated signaling pathway
Module 006	GO:0006753	7.32069	0.00308652	0.0446141	nucleoside phosphate metabolic process
Module 006	GO:0001736	7.19092	0.000322514	0.00786575	establishment of planar polarity
Module 006	GO:0006605	7.00921	3.94048e-09	2.77046e-07	protein targeting
Module 006	GO:0060071	6.96134	0.00351261	0.0323845	Wnt signaling pathway, planar cell polarity pathway
Module 006	GO:0022613	6.85935	0.00014028	0.00471977	ribonucleoprotein complex biogenesis
Module 006	GO:0009144	6.74306	0.000499533	0.0159296	purine nucleoside triphosphate metabolic process
Module 006	GO:1901135	6.73758	0.000196824	0.0109315	carbohydrate derivative metabolic process
Module 006	GO:0038095	6.68317	0.00403723	0.0346834	Fc-epsilon receptor signaling pathway
Module 006	GO:0043620	6.68317	0.00403723	0.0346834	regulation of DNA-templated transcription in response to stress
Module 006	GO:0006402	6.153	0.00537583	0.0432354	mRNA catabolic process
Module 006	GO:0006396	6.12872	0.000511777	0.0145217	RNA processing
Module 006	GO:0090263	5.96681	0.00592415	0.0466527	positive regulation of canonical Wnt signaling pathway
Module 006	GO:1903311	5.87302	0.00232005	0.0219213	regulation of mRNA metabolic process
Module 006	GO:0034440	5.8052	0.00244653	0.0377644	lipid oxidation
Module 006	GO:0071826	5.79527	0.000146919	0.00471977	ribonucleoprotein complex subunit organization
Module 006	GO:0009199	5.53416	0.00318762	0.0446141	ribonucleoside triphosphate metabolic process
Module 006	GO:0008033	5.15351	0.000329853	0.00939304	tRNA processing
Module 006	GO:0009451	5.15231	0.000764488	0.0191495	RNA modification
Module 006	GO:0090150	5.04238	1.45649e-06	7.25126e-05	establishment of protein localization to membrane
Module 006	GO:0033209	4.8638	0.0049956	0.0398739	tumor necrosis factor-mediated signaling pathway
Module 006	GO:0002478	4.82747	0.002347	0.0487536	antigen processing and presentation of exogenous peptide antigen
Module 006	GO:0038061	4.82622	0.00515332	0.0403984	NIK/NF-kappaB signaling
Module 006	GO:0042180	4.75924	0.00545343	0.0407699	cellular ketone metabolic process
Module 006	GO:0002244	4.75276	0.00547933	0.0407699	hematopoietic progenitor cell differentiation
Module 006	GO:0034641	4.73317	4.92955e-12	1.19665e-09	cellular nitrogen compound metabolic process
Module 006	GO:0006163	4.70089	0.00142891	0.0292334	purine nucleotide metabolic process
Module 006	GO:0010608	4.65357	0.00128811	0.0157078	posttranscriptional regulation of gene expression
Module 006	GO:0043488	4.64663	0.00599535	0.0424509	regulation of mRNA stability
Module 006	GO:0043170	4.59654	1.02436e-06	6.16667e-05	macromolecule metabolic process
Module 006	GO:0006303	4.59468	0.000756641	0.0159443	double-strand break repair via nonhomologous end joining
Module 006	GO:0044271	4.54766	1.37352e-08	1.36763e-06	cellular nitrogen compound biosynthetic process
Module 006	GO:0071704	4.49532	9.56644e-07	5.55651e-05	organic substance metabolic process
Module 006	GO:0044281	4.4934	0.00101232	0.0264123	small molecule metabolic process
Module 006	GO:0006457	4.44416	0.000190836	0.00529434	protein folding
Module 006	GO:0043043	4.38801	3.99609e-09	4.64212e-07	peptide biosynthetic process
Module 006	GO:0045333	4.34048	0.00190246	0.0398741	cellular respiration
Module 006	GO:0006364	4.33466	6.33939e-05	0.00226455	rRNA processing
Module 006	GO:0044260	4.26436	0.0011884	0.0247374	cellular macromolecule metabolic process
Module 006	GO:0006283	4.24919	0.000590089	0.0149561	transcription-coupled nucleotide-excision repair
Module 006	GO:0043624	4.22908	8.50267e-07	4.30575e-05	cellular protein complex disassembly
Module 006	GO:0009059	4.22359	9.59168e-19	3.61846e-16	macromolecule biosynthetic process
Module 006	GO:0034655	4.13562	0.000217398	0.0091307	nucleobase-containing compound catabolic process
Module 006	GO:0000209	4.08295	0.00259845	0.0228144	protein polyubiquitination
Module 006	GO:0030111	3.93805	0.00168583	0.0172111	regulation of Wnt signaling pathway
Module 006	GO:0050000	3.93803	0.0018989	0.0344452	chromosome localization
Module 006	GO:0010498	3.9333	0.00599101	0.0424509	proteasomal protein catabolic process
Module 006	GO:0006518	3.92813	2.60022e-19	8.1127e-17	peptide metabolic process
Module 006	GO:0043604	3.90646	2.09788e-19	8.1127e-17	amide biosynthetic process
Module 006	GO:0044265	3.86342	0.00193116	0.0192677	cellular macromolecule catabolic process
Module 006	GO:0034660	3.84289	1.17569e-08	8.75543e-07	ncRNA metabolic process
Module 006	GO:0034645	3.81315	2.36361e-05	0.000812877	cellular macromolecule biosynthetic process
Module 006	GO:0044085	3.79246	4.18163e-06	0.000171667	cellular component biogenesis
Module 006	GO:0009259	3.6419	0.00285174	0.026949	ribonucleotide metabolic process
Module 006	GO:0043933	3.45462	4.70395e-06	0.000212686	protein-containing complex subunit organization
Module 006	GO:0046483	3.34549	4.17175e-14	6.50793e-12	heterocycle metabolic process
Module 006	GO:0043603	3.32041	1.11031e-06	5.95296e-05	cellular amide metabolic process
Module 006	GO:0072657	3.2648	0.00121789	0.0152758	protein localization to membrane
Module 006	GO:0045930	3.23452	0.00077819	0.0152505	negative regulation of mitotic cell cycle
Module 006	GO:0006725	3.23088	2.45525e-12	3.2454e-10	cellular aromatic compound metabolic process
Module 006	GO:0009057	3.19926	3.31313e-08	1.92289e-06	macromolecule catabolic process
Module 006	GO:1901360	3.05272	2.01554e-11	1.95373e-09	organic cyclic compound metabolic process
Module 006	GO:0046700	3.04896	2.92376e-10	2.32208e-08	heterocycle catabolic process
Module 006	GO:0044270	3.03519	3.35468e-10	2.5311e-08	cellular nitrogen compound catabolic process
Module 006	GO:0019439	3.02165	2.66016e-10	2.2301e-08	aromatic compound catabolic process
Module 006	GO:0050852	2.99712	0.000394346	0.00850098	T cell receptor signaling pathway
Module 006	GO:0016579	2.949	0.000135469	0.00351137	protein deubiquitination
Module 006	GO:1901361	2.87875	1.63761e-09	1.12325e-07	organic cyclic compound catabolic process
Module 006	GO:1901988	2.76329	0.000194291	0.0043759	negative regulation of cell cycle phase transition
Module 006	GO:0006807	2.65259	1.0585e-05	0.000431477	nitrogen compound metabolic process
Module 006	GO:0033365	2.57749	0.00669366	0.0466431	protein localization to organelle
Module 006	GO:1901566	2.57348	0.00262921	0.0268606	organonitrogen compound biosynthetic process
Module 006	GO:0044237	2.42213	7.36338e-05	0.00300535	cellular metabolic process
Module 006	GO:0072594	2.41988	0.00270394	0.0496115	establishment of protein localization to organelle
Module 006	GO:0044419	2.41195	0.00193299	0.0272704	interspecies interaction between organisms
Module 006	GO:0046907	2.37172	0.000429067	0.010606	intracellular transport
Module 006	GO:0009058	2.35724	5.25095e-10	4.2416e-08	biosynthetic process
Module 006	GO:0044403	2.33371	3.64336e-07	1.83261e-05	symbiont process
Module 006	GO:0090304	2.32433	5.60393e-09	3.65856e-07	nucleic acid metabolic process
Module 006	GO:0044249	2.29901	1.90124e-09	1.34815e-07	cellular biosynthetic process
Module 006	GO:0044238	2.18756	2.26839e-06	0.000103665	primary metabolic process
Module 006	GO:0070647	1.99047	3.96401e-05	0.00122075	protein modification by small protein conjugation or removal
Module 006	GO:1901575	1.91586	0.00174128	0.0402596	organic substance catabolic process
Module 006	GO:1901576	1.81523	0.000168195	0.00468927	organic substance biosynthetic process
Module 006	GO:0065003	1.80207	0.000141436	0.00351137	protein-containing complex assembly
Module 006	GO:0051649	1.75768	5.34061e-06	0.000213624	establishment of localization in cell
Module 006	GO:0070727	1.75037	1.82049e-05	0.000617384	cellular macromolecule localization
Module 006	GO:0034613	1.73806	3.79449e-05	0.00119289	cellular protein localization
Module 006	GO:0015833	1.61673	0.000192135	0.00499552	peptide transport
Module 006	GO:0015031	1.5963	0.0012014	0.0223816	protein transport
Module 006	GO:0042886	1.56352	0.00066048	0.013114	amide transport
Module 006	GO:0019538	1.49616	0.000667871	0.0182778	protein metabolic process
Module 006	GO:0009056	1.43622	0.00230683	0.0400115	catabolic process

## Sheet: Table S4
Supplementary Table 4: GO Terms Enriched in Non-Exponentiated Angiogenic Ovarian Cancer Networks Using Permutation Method
Modules	GOID	OddsRatio	pval	adjPval	GO Terms
Module 001	GO:0002480	57.8907	1.12648e-07	0.00018801	antigen processing and presentation of exogenous peptide antigen via MHC class I, TAP-independent
Module 001	GO:0060333	5.60729	3.94206e-05	0.0328965	interferon-gamma-mediated signaling pathway
Module 001	GO:0006955	2.24797	1.4353e-05	0.0124799	immune response
Module 002	GO:0030505	Inf	3.78695e-05	0.0181016	inorganic diphosphate transport
Module 003	GO:0044282	3.83788	2.93644e-05	0.0325064	small molecule catabolic process
Module 005	GO:0060315	34.1323	3.27912e-05	0.0296197	negative regulation of ryanodine-sensitive calcium-release channel activity
Module 005	GO:0051284	24.3756	8.27772e-05	0.0296197	positive regulation of sequestering of calcium ion
Module 005	GO:0010523	21.3267	0.000121903	0.0296197	negative regulation of calcium ion transport into cytosol
Module 005	GO:0009260	6.5936	0.000188097	0.03903	ribonucleotide biosynthetic process
Module 005	GO:0009126	5.09084	6.75906e-05	0.0276292	purine nucleoside monophosphate metabolic process
Module 005	GO:0009161	5.08504	6.82106e-05	0.0276292	ribonucleoside monophosphate metabolic process
Module 005	GO:0019693	4.79945	0.000130148	0.03903	ribose phosphate metabolic process
Module 005	GO:0009259	2.88461	7.90158e-05	0.0276292	ribonucleotide metabolic process
Module 006	GO:0002949	108.211	0.000990301	0.0309725	tRNA threonylcarbamoyladenosine modification
Module 006	GO:0021796	89.0041	0.0014449	0.0350718	cerebral cortex regionalization
Module 006	GO:0051256	83.3462	0.000848817	0.0384797	mitotic spindle midzone assembly
Module 006	GO:0001302	68.2893	0.0009421	0.0409141	replicative cell aging
Module 006	GO:0019370	43.2381	0.00150904	0.0303775	leukotriene biosynthetic process
Module 006	GO:0009208	34.5841	0.00219639	0.0379854	pyrimidine ribonucleoside triphosphate metabolic process
Module 006	GO:0006123	30.5	3.90947e-06	0.000297721	mitochondrial electron transport, cytochrome c to oxygen
Module 006	GO:0009148	28.8148	0.00300531	0.0421654	pyrimidine nucleoside triphosphate biosynthetic process
Module 006	GO:1901800	26.4488	0.00333589	0.0438134	positive regulation of proteasomal protein catabolic process
Module 006	GO:0031145	24.1379	5.60776e-07	0.000188982	anaphase-promoting complex-dependent catabolic process
Module 006	GO:0001682	20.4031	3.6328e-05	0.00143409	tRNA 5'-leader removal
Module 006	GO:0070125	17.8287	1.89216e-05	0.00238711	mitochondrial translational elongation
Module 006	GO:0070126	17.3798	2.12502e-05	0.00238711	mitochondrial translational termination
Module 006	GO:0006521	16.2409	0.00116036	0.0325867	regulation of cellular amino acid metabolic process
Module 006	GO:0061418	15.9662	0.000189968	0.0128038	regulation of transcription from RNA polymerase II promoter in response to hypoxia
Module 006	GO:0038061	15.2731	0.00137442	0.0356291	NIK/NF-kappaB signaling
Module 006	GO:0006120	14.6547	1.36132e-11	2.20669e-09	mitochondrial electron transport, NADH to ubiquinone
Module 006	GO:1902036	12.6156	0.00231061	0.0405334	regulation of hematopoietic stem cell differentiation
Module 006	GO:0031146	12.4173	0.00241218	0.0405334	SCF-dependent proteasomal ubiquitin-dependent protein catabolic process
Module 006	GO:0032981	11.9557	1.26232e-10	1.8602e-08	mitochondrial respiratory chain complex I assembly
Module 006	GO:0042773	11.9455	2.10189e-15	1.16164e-12	ATP synthesis coupled electron transport
Module 006	GO:0070498	11.9055	0.000549777	0.0249455	interleukin-1-mediated signaling pathway
Module 006	GO:0002479	11.5122	0.00296154	0.0438134	antigen processing and presentation of exogenous peptide antigen via MHC class I, TAP-dependent
Module 006	GO:0010972	11.0295	0.0033252	0.0438134	negative regulation of G2/M transition of mitotic cell cycle
Module 006	GO:0140053	10.9005	0.00017432	0.0128038	mitochondrial gene expression
Module 006	GO:0009060	10.7177	4.27601e-06	0.000218077	aerobic respiration
Module 006	GO:0043620	10.7168	0.000801852	0.0300249	regulation of DNA-templated transcription in response to stress
Module 006	GO:1903311	10.0692	0.00100559	0.0308075	regulation of mRNA metabolic process
Module 006	GO:0002758	9.12308	0.00138028	0.0303775	innate immune response-activating signal transduction
Module 006	GO:0000715	9.09834	0.00172809	0.0450508	nucleotide-excision repair, DNA damage recognition
Module 006	GO:0001736	8.33025	0.000536117	0.0206852	establishment of planar polarity
Module 006	GO:0043624	8.25887	0.000592178	0.0249455	cellular protein complex disassembly
Module 006	GO:0002474	8.05961	0.00212348	0.0379854	antigen processing and presentation of peptide antigen via MHC class I
Module 006	GO:0044106	8.05961	0.00212348	0.0379854	cellular amine metabolic process
Module 006	GO:0002223	7.87905	0.00229717	0.0379854	stimulatory C-type lectin receptor signaling pathway
Module 006	GO:0043488	7.87445	0.00238379	0.0405334	regulation of mRNA stability
Module 006	GO:1903706	7.77155	0.00241759	0.0385981	regulation of hemopoiesis
Module 006	GO:0016579	7.61238	0.000275312	0.0154634	protein deubiquitination
Module 006	GO:0000209	7.46604	0.00092729	0.0308075	protein polyubiquitination
Module 006	GO:0006614	7.30924	1.89716e-10	2.62124e-08	SRP-dependent cotranslational protein targeting to membrane
Module 006	GO:0060071	7.30573	0.00298216	0.0421654	Wnt signaling pathway, planar cell polarity pathway
Module 006	GO:0006413	7.1435	1.31633e-11	2.42497e-09	translational initiation
Module 006	GO:0070555	7.0875	0.00343404	0.0438134	response to interleukin-1
Module 006	GO:0038095	7.0138	0.00343046	0.0455997	Fc-epsilon receptor signaling pathway
Module 006	GO:0090090	6.90641	0.00119842	0.0277435	negative regulation of canonical Wnt signaling pathway
Module 006	GO:0072599	6.4603	1.17619e-09	1.30008e-07	establishment of protein localization to endoplasmic reticulum
Module 006	GO:0090502	6.3655	4.44927e-05	0.00167657	RNA phosphodiester bond hydrolysis, endonucleolytic
Module 006	GO:0000184	6.23918	5.20891e-06	0.00059056	nuclear-transcribed mRNA catabolic process, nonsense-mediated decay
Module 006	GO:0046034	5.63525	5.36885e-06	0.000332198	ATP metabolic process
Module 006	GO:0006612	5.59124	4.26177e-09	3.36477e-07	protein targeting to membrane
Module 006	GO:0006406	5.58384	0.000465174	0.024567	mRNA export from nucleus
Module 006	GO:0006412	5.44088	0.00351027	0.0438134	translation
Module 006	GO:1902600	5.35194	0.000260809	0.0087045	proton transmembrane transport
Module 006	GO:0006511	5.34931	0.00162382	0.0390877	ubiquitin-dependent protein catabolic process
Module 006	GO:0036294	5.3254	0.00354555	0.0455997	cellular response to decreased oxygen levels
Module 006	GO:0022900	5.27259	0.00026734	0.0129851	electron transport chain
Module 006	GO:1903047	5.03088	0.00220303	0.0405334	mitotic cell cycle process
Module 006	GO:0071426	5.00856	0.000847379	0.0372329	ribonucleoprotein complex export from nucleus
Module 006	GO:0015980	4.93595	1.9361e-07	3.19457e-05	energy derivation by oxidation of organic compounds
Module 006	GO:0019083	4.88337	9.21816e-05	0.00522555	viral transcription
Module 006	GO:1901990	4.87126	0.00252582	0.0405334	regulation of mitotic cell cycle phase transition
Module 006	GO:0006163	4.74645	1.52073e-09	1.57586e-07	purine nucleotide metabolic process
Module 006	GO:0009259	4.65826	4.09135e-09	4.7372e-07	ribonucleotide metabolic process
Module 006	GO:0043632	4.46597	0.00194104	0.0405334	modification-dependent macromolecule catabolic process
Module 006	GO:0006402	4.43299	0.000199118	0.0151329	mRNA catabolic process
Module 006	GO:0043933	4.41649	6.76186e-08	1.25867e-05	protein-containing complex subunit organization
Module 006	GO:0043043	4.3624	5.70936e-08	7.76474e-06	peptide biosynthetic process
Module 006	GO:0043603	4.27246	4.28998e-11	4.58169e-08	cellular amide metabolic process
Module 006	GO:0006283	4.17076	0.00125964	0.0403962	transcription-coupled nucleotide-excision repair
Module 006	GO:0034641	4.01225	6.09742e-18	1.01095e-14	cellular nitrogen compound metabolic process
Module 006	GO:0044271	3.91829	4.01861e-10	1.43063e-07	cellular nitrogen compound biosynthetic process
Module 006	GO:0002478	3.84157	0.00114375	0.0322292	antigen processing and presentation of exogenous peptide antigen
Module 006	GO:0009161	3.83837	9.29514e-06	0.000511233	ribonucleoside monophosphate metabolic process
Module 006	GO:0009126	3.78397	1.93462e-05	0.000912035	purine nucleoside monophosphate metabolic process
Module 006	GO:0006401	3.70277	1.1303e-09	1.9818e-07	RNA catabolic process
Module 006	GO:0009141	3.65493	1.66738e-05	0.00085307	nucleoside triphosphate metabolic process
Module 006	GO:0044770	3.62672	0.0014773	0.047594	cell cycle phase transition
Module 006	GO:0034655	3.5763	1.01514e-06	0.000125623	nucleobase-containing compound catabolic process
Module 006	GO:0032446	3.55982	0.00240975	0.0405334	protein modification by small protein conjugation
Module 006	GO:0006139	3.49617	6.20195e-05	0.00401797	nucleobase-containing compound metabolic process
Module 006	GO:0022411	3.38916	0.000118707	0.00807209	cellular component disassembly
Module 006	GO:0090305	3.32141	2.08336e-06	9.86916e-05	nucleic acid phosphodiester bond hydrolysis
Module 006	GO:0044265	3.31852	5.26537e-05	0.00217196	cellular macromolecule catabolic process
Module 006	GO:0051168	3.31052	0.000600195	0.0193036	nuclear export
Module 006	GO:0034660	3.2749	0.00010494	0.00362479	ncRNA metabolic process
Module 006	GO:0010498	3.26313	0.00109356	0.0451261	proteasomal protein catabolic process
Module 006	GO:0010608	3.23119	0.00116263	0.0319548	posttranscriptional regulation of gene expression
Module 006	GO:1901988	3.16822	0.000531252	0.0162108	negative regulation of cell cycle phase transition
Module 006	GO:0046483	3.15983	1.93721e-14	5.35315e-12	heterocycle metabolic process
Module 006	GO:1901360	3.0343	1.33679e-13	2.7705e-11	organic cyclic compound metabolic process
Module 006	GO:0006725	3.0128	1.17999e-13	2.7705e-11	cellular aromatic compound metabolic process
Module 006	GO:0006091	2.969	5.24269e-08	3.10442e-06	generation of precursor metabolites and energy
Module 006	GO:0046700	2.95953	2.12542e-09	3.35391e-07	heterocycle catabolic process
Module 006	GO:0044270	2.94636	2.41133e-09	3.45916e-07	cellular nitrogen compound catabolic process
Module 006	GO:0055086	2.90359	7.88216e-07	4.25899e-05	nucleobase-containing small molecule metabolic process
Module 006	GO:0044237	2.85287	2.37938e-05	0.00107072	cellular metabolic process
Module 006	GO:0044281	2.85282	0.000420583	0.0123902	small molecule metabolic process
Module 006	GO:0019439	2.8344	1.39434e-08	1.43624e-06	aromatic compound catabolic process
Module 006	GO:1901361	2.81103	1.24836e-08	1.40708e-06	organic cyclic compound catabolic process
Module 006	GO:0006396	2.65937	2.12776e-05	0.000881957	RNA processing
Module 006	GO:1901564	2.63201	5.25815e-06	0.000229421	organonitrogen compound metabolic process
Module 006	GO:0016071	2.57894	1.63103e-07	1.16989e-05	mRNA metabolic process
Module 006	GO:0051169	2.53431	0.00129573	0.0367122	nuclear transport
Module 006	GO:0055114	2.15548	7.60846e-06	0.000323457	oxidation-reduction process
Module 006	GO:1901576	2.13187	3.5157e-06	0.000193093	organic substance biosynthetic process
Module 006	GO:0071704	2.08415	0.000326422	0.0119521	organic substance metabolic process
Module 006	GO:0019637	2.05004	0.00173531	0.0464121	organophosphate metabolic process
Module 006	GO:0009057	2.04463	1.35408e-06	7.63123e-05	macromolecule catabolic process
Module 006	GO:0044238	1.82925	1.09399e-06	5.49649e-05	primary metabolic process
Module 006	GO:1901575	1.78631	0.00159932	0.040294	organic substance catabolic process
Module 006	GO:0006807	1.62065	0.00121052	0.0367793	nitrogen compound metabolic process
Module 006	GO:0065003	1.61657	0.00162332	0.045369	protein-containing complex assembly
Module 006	GO:0009059	1.49368	3.99742e-05	0.00154133	macromolecule biosynthetic process
Module 006	GO:0009058	1.45001	9.56454e-05	0.00337404	biosynthetic process
Module 006	GO:0090304	1.44427	0.00153933	0.0477558	nucleic acid metabolic process

## Sheet: Table S5
Supplementary Table 5: GO Terms Enriched in Non-Exponentiated Angiogenic Ovarian Cancer Networks Using SBM
Modules	GOID	OddsRatio	pval	adjPval	GO Terms
Module 001	GO:0016339	61.2269	0.000703766	0.0432816	calcium-dependent cell-cell adhesion via plasma membrane cell adhesion molecules
Module 001	GO:0002480	53.7701	7.47707e-07	0.00029684	antigen processing and presentation of exogenous peptide antigen via MHC class I, TAP-independent
Module 001	GO:0007156	35.7827	1.19118e-05	0.00146515	homophilic cell adhesion via plasma membrane adhesion molecules
Module 001	GO:0060337	8.22835	1.8316e-05	0.00525177	type I interferon signaling pathway
Module 001	GO:0034340	5.98536	2.07744e-05	0.00525177	response to type I interferon
Module 001	GO:0060333	5.91534	0.000145529	0.0306581	interferon-gamma-mediated signaling pathway
Module 002	GO:0030505	Inf	6.36367e-05	0.0238914	inorganic diphosphate transport
Module 002	GO:0043116	121.533	0.000208909	0.00919199	negative regulation of vascular permeability
Module 002	GO:1902667	91.125	0.000344391	0.0108237	regulation of axon guidance
Module 002	GO:0007163	33.4551	0.00215615	0.029647	establishment or maintenance of cell polarity
Module 002	GO:0001541	30.3083	0.00258411	0.0315836	ovarian follicle development
Module 002	GO:0050771	30.3083	0.00258411	0.0315836	negative regulation of axonogenesis
Module 002	GO:0072091	23.6978	0.00409638	0.0373937	regulation of stem cell proliferation
Module 002	GO:0050773	23.2911	0.00424928	0.0373937	regulation of dendrite development
Module 002	GO:0046660	21.448	0.000579915	0.0159477	female sex differentiation
Module 002	GO:0043297	20.1722	0.00553864	0.0450458	apical junction assembly
Module 002	GO:0050772	19.8036	0.0057331	0.0450458	positive regulation of axonogenesis
Module 002	GO:0051149	18.145	0.0067518	0.0495132	positive regulation of muscle cell differentiation
Module 002	GO:0022414	17.7346	2.95083e-05	0.00411056	reproductive process
Module 002	GO:0010769	16.3883	3.73687e-05	0.00411056	regulation of cell morphogenesis involved in differentiation
Module 002	GO:0008064	15.1383	0.00153264	0.0243476	regulation of actin polymerization or depolymerization
Module 002	GO:0040017	11.7603	0.0001818	0.00919199	positive regulation of locomotion
Module 002	GO:0045137	11.3653	0.00337322	0.0342236	development of primary sexual characteristics
Module 002	GO:0010720	10.9339	6.57033e-05	0.00481824	positive regulation of cell development
Module 002	GO:0007015	9.28038	0.00161121	0.0243476	actin filament organization
Module 002	GO:0051961	8.84457	0.00664171	0.0495132	negative regulation of nervous system development
Module 002	GO:0051272	8.00409	0.000914984	0.0223663	positive regulation of cellular component movement
Module 002	GO:0051962	7.81486	0.00300378	0.0342236	positive regulation of nervous system development
Module 002	GO:2000145	7.71835	0.00114696	0.0243476	regulation of cell motility
Module 002	GO:0120035	7.52582	0.00342236	0.0342236	regulation of plasma membrane bounded cell projection organization
Module 002	GO:0120039	7.31748	0.00134159	0.0243476	plasma membrane bounded cell projection morphogenesis
Module 002	GO:0032990	6.95747	0.00166007	0.0243476	cell part morphogenesis
Module 002	GO:0048514	6.52181	0.00557779	0.0450458	blood vessel morphogenesis
Module 002	GO:0045595	6.33396	0.000273976	0.0100458	regulation of cell differentiation
Module 002	GO:0000902	5.81674	0.00161626	0.0243476	cell morphogenesis
Module 002	GO:0022603	5.01938	0.00324152	0.0342236	regulation of anatomical structure morphogenesis
Module 002	GO:2000026	4.43836	0.00379903	0.0363385	regulation of multicellular organismal development
Module 003	GO:0006103	41.3051	0.000109113	0.0317517	2-oxoglutarate metabolic process
Module 003	GO:0045017	6.11926	0.000107363	0.0317517	glycerolipid biosynthetic process
Module 006	GO:0017126	Inf	0.000185773	0.0150889	nucleologenesis
Module 006	GO:0000447	335.415	0.000109831	0.0378656	endonucleolytic cleavage in ITS1 to separate SSU-rRNA from 5.8S rRNA and LSU-rRNA from tricistronic rRNA transcript (SSU-rRNA, 5.8S rRNA, LSU-rRNA)
Module 006	GO:0000480	167.692	0.000218795	0.0378656	endonucleolytic cleavage in 5'-ETS of tricistronic rRNA transcript (SSU-rRNA, 5.8S rRNA, LSU-rRNA)
Module 006	GO:0000478	111.785	0.000363219	0.0378656	endonucleolytic cleavage involved in rRNA processing
Module 006	GO:0000460	31.2414	0.00280806	0.0468946	maturation of 5.8S rRNA
Module 006	GO:0019370	31.2414	0.00280806	0.0468946	leukotriene biosynthetic process
Module 006	GO:0030490	27.7676	0.00341401	0.0496754	maturation of SSU-rRNA
Module 006	GO:0034501	27.7676	0.00341401	0.0496754	protein localization to kinetochore
Module 006	GO:0070125	22.6417	0.000503576	0.0266401	mitochondrial translational elongation
Module 006	GO:0070126	22.0854	0.000540002	0.0266401	mitochondrial translational termination
Module 006	GO:0006414	19	0.000105371	0.0146086	translational elongation
Module 006	GO:0019827	15.0389	0.00157893	0.0467364	stem cell population maintenance
Module 006	GO:0140053	13.978	0.00193328	0.0473745	mitochondrial gene expression
Module 006	GO:0042276	13.8449	9.61089e-05	0.00472043	error-prone translesion synthesis
Module 006	GO:0022900	13.25	0.00224069	0.0473745	electron transport chain
Module 006	GO:0031145	13.1829	2.76669e-06	0.000990068	anaphase-promoting complex-dependent catabolic process
Module 006	GO:0070987	11.0386	0.000996979	0.0313428	error-free translesion synthesis
Module 006	GO:0006521	10.6196	0.0008145	0.025504	regulation of cellular amino acid metabolic process
Module 006	GO:0031146	10.3859	0.000204112	0.0146086	SCF-dependent proteasomal ubiquitin-dependent protein catabolic process
Module 006	GO:0038061	9.84341	0.0010618	0.0295533	NIK/NF-kappaB signaling
Module 006	GO:0061418	9.60643	0.000286455	0.0179393	regulation of transcription from RNA polymerase II promoter in response to hypoxia
Module 006	GO:0032201	9.49866	0.00041049	0.0163811	telomere maintenance via semi-conservative replication
Module 006	GO:0010972	9.19218	0.000346687	0.0192989	negative regulation of G2/M transition of mitotic cell cycle
Module 006	GO:0044106	9.17772	0.00135362	0.0339081	cellular amine metabolic process
Module 006	GO:0006120	8.53173	1.46948e-05	0.00146703	mitochondrial electron transport, NADH to ubiquinone
Module 006	GO:1902036	8.21101	0.00198935	0.0383332	regulation of hematopoietic stem cell differentiation
Module 006	GO:0043043	8.07041	0.000335285	0.0266401	peptide biosynthetic process
Module 006	GO:0042773	7.99323	2.19567e-07	5.26083e-05	ATP synthesis coupled electron transport
Module 006	GO:0043603	7.662	0.00123386	0.0456528	cellular amide metabolic process
Module 006	GO:0002479	7.48235	0.00273696	0.0468946	antigen processing and presentation of exogenous peptide antigen via MHC class I, TAP-dependent
Module 006	GO:0002478	7.29524	0.00298626	0.0482618	antigen processing and presentation of exogenous peptide antigen
Module 006	GO:0006296	7.23823	0.00109789	0.0400199	nucleotide-excision repair, DNA incision, 5'-to lesion
Module 006	GO:0070498	7.13624	0.00102514	0.0295533	interleukin-1-mediated signaling pathway
Module 006	GO:0044786	7.10057	4.85201e-05	0.00309801	cell cycle DNA replication
Module 006	GO:0006614	7.06295	2.04575e-09	5.96823e-07	SRP-dependent cotranslational protein targeting to membrane
Module 006	GO:0032981	6.70957	0.000188297	0.00939916	mitochondrial respiratory chain complex I assembly
Module 006	GO:0006406	6.61537	0.000492279	0.0274035	mRNA export from nucleus
Module 006	GO:0043620	6.41667	0.00160362	0.034931	regulation of DNA-templated transcription in response to stress
Module 006	GO:0006301	6.38295	0.000698146	0.0247648	postreplication repair
Module 006	GO:0072599	6.263	1.03053e-08	1.98248e-06	establishment of protein localization to endoplasmic reticulum
Module 006	GO:0000184	6.10828	0.00196932	0.0383332	nuclear-transcribed mRNA catabolic process, nonsense-mediated decay
Module 006	GO:1903364	6.10828	0.00196932	0.0383332	positive regulation of cellular protein catabolic process
Module 006	GO:0006413	6.08858	1.41886e-08	5.27462e-06	translational initiation
Module 006	GO:0071426	5.94143	0.00083565	0.0398724	ribonucleoprotein complex export from nucleus
Module 006	GO:0090263	5.72279	0.00257927	0.0468946	positive regulation of canonical Wnt signaling pathway
Module 006	GO:0034641	5.47309	0.000165594	0.0437153	cellular nitrogen compound metabolic process
Module 006	GO:0002181	5.45952	0.000673571	0.0290546	cytoplasmic translation
Module 006	GO:0045930	5.44784	0.00316302	0.049521	negative regulation of mitotic cell cycle
Module 006	GO:0006612	5.35224	3.73002e-08	5.21863e-06	protein targeting to membrane
Module 006	GO:0006283	5.09573	0.000805323	0.0347209	transcription-coupled nucleotide-excision repair
Module 006	GO:0006402	5.05603	0.000165847	0.0146086	mRNA catabolic process
Module 006	GO:0043624	4.74319	5.9306e-06	0.00119561	cellular protein complex disassembly
Module 006	GO:1901988	4.70216	0.00121044	0.0319174	negative regulation of cell cycle phase transition
Module 006	GO:0000082	4.63131	0.00141302	0.0400983	G1/S transition of mitotic cell cycle
Module 006	GO:0046034	4.34711	0.000115368	0.00866799	ATP metabolic process
Module 006	GO:0009199	4.30942	3.33451e-05	0.00250481	ribonucleoside triphosphate metabolic process
Module 006	GO:0019083	4.23934	7.37819e-05	0.00465215	viral transcription
Module 006	GO:1903311	4.08128	0.000692687	0.0314595	regulation of mRNA metabolic process
Module 006	GO:1901360	4.03925	0.000321343	0.0437153	organic cyclic compound metabolic process
Module 006	GO:0009144	4.038	6.13466e-05	0.00340607	purine nucleoside triphosphate metabolic process
Module 006	GO:0044265	4.02787	0.00151833	0.0345764	cellular macromolecule catabolic process
Module 006	GO:0043488	3.94583	0.000864808	0.0349126	regulation of mRNA stability
Module 006	GO:1901990	3.936	0.000509061	0.0215945	regulation of mitotic cell cycle phase transition
Module 006	GO:0006725	3.89218	0.000403526	0.0437153	cellular aromatic compound metabolic process
Module 006	GO:0009896	3.67697	0.00144679	0.0345163	positive regulation of catabolic process
Module 006	GO:0015980	3.48049	8.2162e-05	0.00661404	energy derivation by oxidation of organic compounds
Module 006	GO:0016579	3.35224	0.000120382	0.0119287	protein deubiquitination
Module 006	GO:0034655	3.34021	0.000646402	0.023132	nucleobase-containing compound catabolic process
Module 006	GO:0043933	3.32328	5.23737e-06	0.000447795	protein-containing complex subunit organization
Module 006	GO:0090305	3.18362	0.0005087	0.026404	nucleic acid phosphodiester bond hydrolysis
Module 006	GO:0009259	3.04196	0.000770071	0.0252149	ribonucleotide metabolic process
Module 006	GO:0043632	2.99635	0.00347034	0.0496754	modification-dependent macromolecule catabolic process
Module 006	GO:0000375	2.91772	0.000478397	0.026404	RNA splicing, via transesterification reactions
Module 006	GO:0046483	2.89871	4.17552e-10	2.14204e-07	heterocycle metabolic process
Module 006	GO:0009161	2.89864	0.000509471	0.0249641	ribonucleoside monophosphate metabolic process
Module 006	GO:0046700	2.87087	2.43812e-07	6.84338e-05	heterocycle catabolic process
Module 006	GO:0044270	2.85844	2.67947e-07	6.84338e-05	cellular nitrogen compound catabolic process
Module 006	GO:0090304	2.83948	0.000228115	0.0109313	nucleic acid metabolic process
Module 006	GO:0009126	2.8343	0.00093021	0.0349449	purine nucleoside monophosphate metabolic process
Module 006	GO:0009141	2.78087	0.00110147	0.0400199	nucleoside triphosphate metabolic process
Module 006	GO:0006396	2.75007	0.000199865	0.00947933	RNA processing
Module 006	GO:0010608	2.71472	0.00137684	0.0399597	posttranscriptional regulation of gene expression
Module 006	GO:1901361	2.71088	1.14738e-06	0.0001628	organic cyclic compound catabolic process
Module 006	GO:0019439	2.70951	1.59224e-06	0.000202592	aromatic compound catabolic process
Module 006	GO:0034660	2.37994	0.000777674	0.0318248	ncRNA metabolic process
Module 006	GO:1901575	2.35396	0.000114729	0.00624752	organic substance catabolic process
Module 006	GO:0055086	2.19788	0.0014643	0.0406502	nucleobase-containing small molecule metabolic process
Module 006	GO:0022411	2.16035	0.000906742	0.036179	cellular component disassembly
Module 006	GO:0009057	1.92723	9.36923e-05	0.00472043	macromolecule catabolic process
Module 006	GO:0044238	1.72661	1.9523e-05	0.00142054	primary metabolic process
Module 006	GO:0044271	1.53913	1.17239e-05	0.00102615	cellular nitrogen compound biosynthetic process
Module 006	GO:0009059	1.44676	0.000140776	0.00867075	macromolecule biosynthetic process
Module 006	GO:0009058	1.42254	0.000192187	0.0114146	biosynthetic process

## Sheet: Table S6
Supplementary Table 6: GO Terms Enriched in Non-Exponentiated ER+ Breast Cancer Networks Using Consensus Method
Modules	GOID	OddsRatio	pval	adjPval	GO Terms
Module 002	GO:0050911	2.83198	2.92e-05	0.0428842	detection of chemical stimulus involved in sensory perception of smell
Module 002	GO:0010826	Inf	0.000606504	0.0292937	negative regulation of centrosome duplication
Module 002	GO:2001162	Inf	0.00069458	0.0246142	positive regulation of histone H3-K79 methylation
Module 002	GO:0033128	184.351	0.000349941	0.0349951	negative regulation of histone phosphorylation
Module 002	GO:0010847	92.1689	0.000694878	0.0401935	regulation of chromatin assembly
Module 002	GO:0006353	87.3718	0.000580802	0.0380638	DNA-templated transcription, termination
Module 002	GO:2001168	80.1118	0.000912485	0.043582	positive regulation of histone H2B ubiquitination
Module 002	GO:0007076	58.4446	3.84e-05	0.00552536	mitotic chromosome condensation
Module 002	GO:0150093	39.9567	0.000211722	0.0257339	amyloid-beta clearance by transcytosis
Module 002	GO:0085020	36.712	0.000269823	0.0201657	protein K6-linked ubiquitination
Module 002	GO:0032402	32.2118	0.000191063	0.0181734	melanosome transport
Module 002	GO:0051905	28.418	0.000264474	0.0200245	establishment of pigment granule localization
Module 002	GO:0031167	27.8913	0.000589553	0.0227916	rRNA methylation
Module 002	GO:0031440	24.2875	0.000489847	0.0377936	regulation of mRNA 3'-end processing
Module 002	GO:0045132	15.4909	0.000205737	0.0181734	meiotic chromosome segregation
Module 002	GO:0032465	13.0928	0.000403178	0.0349951	regulation of cytokinesis
Module 002	GO:0045740	12.4509	5.75e-06	0.000999629	positive regulation of DNA replication
Module 002	GO:1901673	11.4667	0.000864562	0.0294124	regulation of mitotic spindle assembly
Module 002	GO:0010824	9.93699	0.000333522	0.0157589	regulation of centrosome duplication
Module 002	GO:0030433	9.72494	1.73e-06	0.000245215	ubiquitin-dependent ERAD pathway
Module 002	GO:1904886	9.31458	0.00165328	0.0484867	beta-catenin destruction complex disassembly
Module 002	GO:0000398	8.41951	4.28e-05	0.00552536	mRNA splicing, via spliceosome
Module 002	GO:1903312	7.90499	0.000884675	0.0376673	negative regulation of mRNA metabolic process
Module 002	GO:0000375	7.85196	6.79e-06	0.00262851	RNA splicing, via transesterification reactions
Module 002	GO:1902275	7.61009	0.00078657	0.0415226	regulation of chromatin organization
Module 002	GO:0006323	7.36253	9.03e-05	0.0119599	DNA packaging
Module 002	GO:0090503	6.90705	0.00145984	0.0491752	RNA phosphodiester bond hydrolysis, exonucleolytic
Module 002	GO:0042795	6.71713	0.000481954	0.0495671	snRNA transcription by RNA polymerase II
Module 002	GO:0098781	6.28908	9.97e-05	0.00628223	ncRNA transcription
Module 002	GO:0060964	6.27454	0.00062064	0.0401935	regulation of gene silencing by miRNA
Module 002	GO:0040029	5.97067	0.000791504	0.0412242	regulation of gene expression, epigenetic
Module 002	GO:0060968	5.96762	0.000301072	0.0344727	regulation of gene silencing
Module 002	GO:0016073	5.89469	0.000149111	0.00874613	snRNA metabolic process
Module 002	GO:0000280	5.65298	0.000164549	0.0215324	nuclear division
Module 002	GO:1902850	5.6149	2.44e-06	0.000318807	microtubule cytoskeleton organization involved in mitosis
Module 002	GO:0072395	5.49568	0.00052828	0.0319081	signal transduction involved in cell cycle checkpoint
Module 002	GO:0051276	5.48152	6.69e-06	0.00112245	chromosome organization
Module 002	GO:0051865	5.46435	0.000237632	0.0122488	protein autoubiquitination
Module 002	GO:0006368	5.39709	0.00148421	0.0467527	transcription elongation from RNA polymerase II promoter
Module 002	GO:0034502	5.30091	0.000702316	0.030417	protein localization to chromosome
Module 002	GO:0007098	4.98916	8.27e-05	0.00541322	centrosome cycle
Module 002	GO:1901796	4.78834	4.89e-05	0.00582726	regulation of signal transduction by p53 class mediator
Module 002	GO:0070507	4.77766	1.27e-06	0.000196441	regulation of microtubule cytoskeleton organization
Module 002	GO:0051303	4.68242	0.00130693	0.0419452	establishment of chromosome localization
Module 002	GO:0098813	4.51139	1.01e-05	0.0010357	nuclear chromosome segregation
Module 002	GO:0071426	4.11328	0.000644638	0.0374386	ribonucleoprotein complex export from nucleus
Module 002	GO:1903052	4.10412	0.000670033	0.0312235	positive regulation of proteolysis involved in cellular protein catabolic process
Module 002	GO:0006403	4.02335	3.11e-05	0.00426835	RNA localization
Module 002	GO:0016055	4.01241	6.11e-05	0.00524377	Wnt signaling pathway
Module 002	GO:0006807	4.00493	9.36e-08	0.000107292	nitrogen compound metabolic process
Module 002	GO:0001736	3.96575	0.000439036	0.0298735	establishment of planar polarity
Module 002	GO:0071704	3.87048	5.31e-06	0.002431	organic substance metabolic process
Module 002	GO:0007051	3.7821	0.000348301	0.0160124	spindle organization
Module 002	GO:0090304	3.43951	2.21e-05	0.00334352	nucleic acid metabolic process
Module 002	GO:0006139	3.38942	0.000342266	0.0331142	nucleobase-containing compound metabolic process
Module 002	GO:0045787	3.34385	0.000872559	0.0477968	positive regulation of cell cycle
Module 002	GO:0031329	3.20811	0.000468833	0.0199371	regulation of cellular catabolic process
Module 002	GO:1903320	3.10129	0.000399701	0.0174331	regulation of protein modification by small protein conjugation or removal
Module 002	GO:0043632	3.08802	1.31e-07	4.47e-05	modification-dependent macromolecule catabolic process
Module 002	GO:0044419	2.9831	0.000117474	0.0147282	interspecies interaction between organisms
Module 002	GO:0050658	2.9298	0.00104573	0.0401647	RNA transport
Module 002	GO:0016579	2.91895	0.000700544	0.0270341	protein deubiquitination
Module 002	GO:0006725	2.91123	4.78e-09	7.22e-06	cellular aromatic compound metabolic process
Module 002	GO:0070647	2.86324	9.82e-05	0.0149863	protein modification by small protein conjugation or removal
Module 002	GO:0046483	2.84384	1.22e-08	9.24e-06	heterocycle metabolic process
Module 002	GO:1901360	2.61291	1.57e-07	6.4e-05	organic cyclic compound metabolic process
Module 002	GO:0044238	2.58544	9.43e-05	0.0196551	primary metabolic process
Module 002	GO:0030163	2.54284	0.000179952	0.0102033	protein catabolic process
Module 002	GO:0010608	2.5261	7.8e-05	0.00591141	posttranscriptional regulation of gene expression
Module 002	GO:0070727	2.51395	5.05e-06	0.00168873	cellular macromolecule localization
Module 002	GO:0051301	2.5126	0.000209188	0.0114783	cell division
Module 002	GO:0034641	2.4987	3.85e-06	0.00109455	cellular nitrogen compound metabolic process
Module 002	GO:0051603	2.46511	0.000148647	0.00874613	proteolysis involved in cellular protein catabolic process
Module 002	GO:0051640	2.44559	0.000170719	0.0173158	organelle localization
Module 002	GO:0044237	2.35018	0.000326052	0.0175323	cellular metabolic process
Module 002	GO:0030031	2.33918	0.000886298	0.0477968	cell projection assembly
Module 002	GO:0009057	2.27637	0.000936344	0.0340642	macromolecule catabolic process
Module 002	GO:0042886	2.20525	2.7e-05	0.00584635	amide transport
Module 002	GO:0051171	2.11371	8.12e-05	0.00694481	regulation of nitrogen compound metabolic process
Module 002	GO:0008104	2.10991	0.000724528	0.0403723	protein localization
Module 002	GO:0044260	1.96236	8.99e-07	0.000187988	cellular macromolecule metabolic process
Module 002	GO:0051649	1.95485	0.000644473	0.0480983	establishment of localization in cell
Module 002	GO:0080090	1.85935	7.76e-05	0.00541322	regulation of primary metabolic process
Module 002	GO:0051173	1.82137	0.000374574	0.0234973	positive regulation of nitrogen compound metabolic process
Module 002	GO:0071840	1.82109	6.99e-05	0.0110694	cellular component organization or biogenesis
Module 002	GO:0043412	1.80231	1.84e-07	5.78e-05	macromolecule modification
Module 002	GO:0036211	1.8017	0.000570067	0.0401935	protein modification process
Module 002	GO:0044085	1.78774	2.13e-05	0.00196117	cellular component biogenesis
Module 002	GO:0044267	1.75482	0.000149207	0.0186061	cellular protein metabolic process
Module 002	GO:0009059	1.56962	7.15e-05	0.00641202	macromolecule biosynthetic process
Module 002	GO:0009889	1.39706	0.00149324	0.0493855	regulation of biosynthetic process
Module 003	GO:0010839	44.2435	7.64e-06	0.00667631	negative regulation of keratinocyte proliferation
Module 003	GO:0016339	14.527	5.73e-05	0.0323207	calcium-dependent cell-cell adhesion via plasma membrane cell adhesion molecules
Module 004	GO:0031581	46.0832	9.35e-05	0.0378517	hemidesmosome assembly
Module 004	GO:1901750	41.4154	2.06e-05	0.0251448	leukotriene D4 biosynthetic process
Module 004	GO:0030220	24.7738	5.01e-05	0.0476234	platelet formation
Module 004	GO:0034329	19.5319	9.76e-05	0.0378517	cell junction assembly
Module 004	GO:0046486	7.37208	9.39e-05	0.0474079	glycerolipid metabolic process
Module 004	GO:0060079	6.21665	0.000102941	0.0379851	excitatory postsynaptic potential
Module 004	GO:1905114	5.33831	4.8e-05	0.0251448	cell surface receptor signaling pathway involved in cell-cell signaling
Module 004	GO:0043547	3.17283	5.11e-05	0.0251448	positive regulation of GTPase activity
Module 004	GO:0007308	Inf	6.54e-05	0.0135495	oocyte construction
Module 004	GO:0007314	Inf	6.54e-05	0.0135495	oocyte anterior/posterior axis specification
Module 004	GO:0030719	Inf	6.54e-05	0.0135495	P granule organization
Module 004	GO:0000478	218.19	9.89e-05	0.0108738	endonucleolytic cleavage involved in rRNA processing
Module 004	GO:0000460	81.7917	0.000440343	0.0322918	maturation of 5.8S rRNA
Module 004	GO:0090305	9.93929	6.71e-05	0.0108738	nucleic acid phosphodiester bond hydrolysis

## Sheet: Table S7
Supplementary Table 7: GO Terms Enriched in Non-Exponentiated ER+ Breast Cancer Networks Using ALPACA
Modules	GOID	OddsRatio	pval	adjPval	GO Terms
Module 001	GO:0042340	138.99	0.000158073	0.0207076	keratan sulfate catabolic process
Module 001	GO:0050911	3.97745	2.76541e-09	4.13983e-06	detection of chemical stimulus involved in sensory perception of smell
Module 001	GO:0007606	3.29563	4.99539e-06	0.00317207	sensory perception of chemical stimulus
Module 001	GO:0009593	3.14288	0.000145837	0.0492389	detection of chemical stimulus
Module 001	GO:0050906	3.02719	0.000217151	0.0492389	detection of stimulus involved in sensory perception
Module 001	GO:0051606	2.58415	2.58992e-06	0.00202144	detection of stimulus
Module 001	GO:0007600	2.05404	7.77201e-05	0.0404404	sensory perception
Module 002	GO:0030033	156.409	0.000124404	0.017541	microvillus assembly
Module 002	GO:0051651	10.6147	4.23505e-05	0.0114911	maintenance of location in cell
Module 002	GO:0045185	9.00795	9.88358e-05	0.0201131	maintenance of protein location
Module 002	GO:1901796	7.57081	2.38912e-05	0.0114911	regulation of signal transduction by p53 class mediator
Module 002	GO:0007098	6.24716	9.06167e-05	0.0280232	centrosome cycle
Module 002	GO:0070507	4.43237	0.000184247	0.0455827	regulation of microtubule cytoskeleton organization
Module 002	GO:0000819	4.34304	0.000109456	0.0390212	sister chromatid segregation
Module 002	GO:0044770	3.86441	0.000156365	0.0353385	cell cycle phase transition
Module 002	GO:0051726	2.90255	2.81821e-08	3.48613e-05	regulation of cell cycle
Module 002	GO:0051301	2.82316	0.000199799	0.0474855	cell division
Module 002	GO:0000278	2.57512	1.70715e-05	0.00995838	mitotic cell cycle
Module 002	GO:0043632	2.49098	5.30306e-05	0.0249984	modification-dependent macromolecule catabolic process
Module 002	GO:0043412	2.43444	8.5897e-05	0.0469856	macromolecule modification
Module 002	GO:0070647	2.15971	8.28573e-05	0.0438039	protein modification by small protein conjugation or removal
Module 002	GO:0036211	1.88481	3.17384e-05	0.0338966	protein modification process
Module 002	GO:0006793	1.66578	0.000166009	0.0473457	phosphorus metabolic process
Module 002	GO:0044260	1.52037	6.57827e-05	0.027859	cellular macromolecule metabolic process
Module 003	GO:0007308	Inf	1.04083e-05	0.000905521	oocyte construction
Module 003	GO:0007314	Inf	1.04083e-05	0.000905521	oocyte anterior/posterior axis specification
Module 003	GO:0030719	Inf	1.04083e-05	0.000905521	P granule organization
Module 003	GO:0000478	138.606	0.000237211	0.0228909	endonucleolytic cleavage involved in rRNA processing
Module 003	GO:0007028	91.3023	0.000369283	0.0240957	cytoplasm organization
Module 003	GO:0008595	58.0846	0.000793494	0.0414204	anterior/posterior axis specification, embryo
Module 003	GO:0032012	39.8023	0.000111718	0.0131827	regulation of ARF protein signal transduction
Module 003	GO:0090305	4.91144	0.000410553	0.04902	nucleic acid phosphodiester bond hydrolysis
Module 004	GO:1901750	65.5117	5.15333e-07	0.000800828	leukotriene D4 biosynthetic process
Module 004	GO:0031581	52.7876	6.32575e-05	0.0212861	hemidesmosome assembly
Module 004	GO:0034329	22.1345	6.11829e-05	0.0212861	cell junction assembly
Module 004	GO:0014068	6.93684	0.000133542	0.038026	positive regulation of phosphatidylinositol 3-kinase signaling
Module 004	GO:0035023	6.16712	1.39247e-05	0.0158603	regulation of Rho protein signal transduction
Module 004	GO:0043547	3.70644	6.98351e-05	0.038026	positive regulation of GTPase activity
Module 004	GO:0045937	2.15153	0.000141813	0.0474364	positive regulation of phosphate metabolic process
Module 004	GO:0043085	2.09591	4.20019e-05	0.0474364	positive regulation of catalytic activity
Module 005	GO:1903241	Inf	1.8535e-05	0.00142135	U2-type prespliceosome assembly
Module 005	GO:2001162	Inf	0.000969705	0.0316441	positive regulation of histone H3-K79 methylation
Module 005	GO:1904903	218.476	7.40247e-05	0.00353468	ESCRT III complex disassembly
Module 005	GO:2000286	215.165	0.000258798	0.0144495	receptor internalization involved in canonical Wnt signaling pathway
Module 005	GO:1901534	110.08	0.000370831	0.0222962	positive regulation of hematopoietic progenitor cell differentiation
Module 005	GO:0061952	93.5782	0.000314683	0.0113416	midbody abscission
Module 005	GO:1901673	87.3333	0.000356279	0.0113416	regulation of mitotic spindle assembly
Module 005	GO:0000389	71.7113	0.000852111	0.0335832	mRNA 3'-splice site recognition
Module 005	GO:0150093	66.0386	0.000772519	0.0285832	amyloid-beta clearance by transcytosis
Module 005	GO:0036258	59.5152	0.000717921	0.019589	multivesicular body assembly
Module 005	GO:0007080	58.8643	3.28917e-05	0.0020941	mitotic metaphase plate congression
Module 005	GO:0021860	51.6226	0.00124336	0.0358711	pyramidal neuron development
Module 005	GO:0050000	48.9242	3.27856e-06	0.000626205	chromosome localization
Module 005	GO:1904874	43.5492	0.00139999	0.0454996	positive regulation of telomerase RNA localization to Cajal body
Module 005	GO:0006403	43.4477	0.000220467	0.0116388	RNA localization
Module 005	GO:0010824	42.2089	0.00136094	0.0306563	regulation of centrosome duplication
Module 005	GO:0032506	40.8869	0.00144454	0.0306563	cytokinetic process
Module 005	GO:0090224	37.3741	0.0017097	0.0313041	regulation of spindle organization
Module 005	GO:0030199	36.3333	0.00180285	0.0313041	collagen fibril organization
Module 005	GO:0045653	22.4842	1.16818e-05	0.0017735	negative regulation of megakaryocyte differentiation
Module 005	GO:0000281	21.7619	0.00473312	0.0493831	mitotic cytokinesis
Module 005	GO:0007032	21.4036	0.00488337	0.0493831	endosome organization
Module 005	GO:0009451	21.3828	0.00491246	0.0493831	RNA modification
Module 005	GO:0080009	19.7318	0.00104973	0.0357491	mRNA methylation
Module 005	GO:0006369	19.2523	0.0007351	0.0285832	termination of RNA polymerase II transcription
Module 005	GO:0007059	17.4306	2.68365e-05	0.0020941	chromosome segregation
Module 005	GO:0000244	16.3709	0.00155705	0.0499097	spliceosomal tri-snRNP complex assembly
Module 005	GO:0006413	12.3682	0.00262777	0.0418253	translational initiation
Module 005	GO:0070125	10.9686	3.50378e-05	0.0025271	mitochondrial translational elongation
Module 005	GO:0006335	10.7437	0.000215579	0.0121101	DNA replication-dependent nucleosome assembly
Module 005	GO:0070126	10.6745	4.03947e-05	0.00258975	mitochondrial translational termination
Module 005	GO:0034080	9.95745	0.0010857	0.0468481	CENP-A containing nucleosome assembly
Module 005	GO:0000398	9.79418	6.61451e-05	0.00515931	mRNA splicing, via spliceosome
Module 005	GO:0006303	9.33471	9.07212e-05	0.00715186	double-strand break repair via nonhomologous end joining
Module 005	GO:0000375	9.23705	5.74088e-07	0.000111947	RNA splicing, via transesterification reactions
Module 005	GO:0140053	7.96853	5.54337e-05	0.0029867	mitochondrial gene expression
Module 005	GO:0006614	7.76699	0.00069502	0.0250642	SRP-dependent cotranslational protein targeting to membrane
Module 005	GO:0022613	7.62698	2.57382e-05	0.00334597	ribonucleoprotein complex biogenesis
Module 005	GO:0016233	7.50668	0.000921281	0.0357394	telomere capping
Module 005	GO:0072599	7.17233	0.000976055	0.031288	establishment of protein localization to endoplasmic reticulum
Module 005	GO:0051656	7.12858	0.0039485	0.0493831	establishment of organelle localization
Module 005	GO:0006396	7.09895	1.34076e-06	0.000394183	RNA processing
Module 005	GO:0019083	6.88992	1.03422e-07	3.27588e-05	viral transcription
Module 005	GO:0000245	6.27491	0.00076952	0.028399	spliceosomal complex assembly
Module 005	GO:0071840	6.26505	0.00183138	0.0440294	cellular component organization or biogenesis
Module 005	GO:0000184	6.18053	0.000664775	0.0318142	nuclear-transcribed mRNA catabolic process, nonsense-mediated decay
Module 005	GO:0034660	5.71545	0.000424216	0.0206805	ncRNA metabolic process
Module 005	GO:0044419	5.68028	0.00382233	0.0493831	interspecies interaction between organisms
Module 005	GO:0016071	5.62401	0.000186425	0.0149451	mRNA metabolic process
Module 005	GO:0046483	5.21013	0.00433546	0.0493831	heterocycle metabolic process
Module 005	GO:0006807	5.11084	1.19928e-16	1.78693e-13	nitrogen compound metabolic process
Module 005	GO:0006725	5.10243	0.00475775	0.0493831	cellular aromatic compound metabolic process
Module 005	GO:0071826	5.06494	0.000331453	0.0149721	ribonucleoprotein complex subunit organization
Module 005	GO:0060964	4.83359	0.000216298	0.0126277	regulation of gene silencing by miRNA
Module 005	GO:0006518	4.76009	0.000691201	0.0225045	peptide metabolic process
Module 005	GO:0042773	4.74064	0.00122637	0.0435809	ATP synthesis coupled electron transport
Module 005	GO:0043604	4.68214	0.000765458	0.0225045	amide biosynthetic process
Module 005	GO:0071704	4.67455	6.58776e-07	0.000120119	organic substance metabolic process
Module 005	GO:0060968	4.63002	0.000290027	0.0146484	regulation of gene silencing
Module 005	GO:0061418	4.5862	0.000343595	0.0134002	regulation of transcription from RNA polymerase II promoter in response to hypoxia
Module 005	GO:0043043	4.58154	0.000182901	0.0118886	peptide biosynthetic process
Module 005	GO:0006139	4.46395	1.4772e-15	1.87162e-12	nucleobase-containing compound metabolic process
Module 005	GO:0006457	4.19889	0.000149969	0.00849823	protein folding
Module 005	GO:0006612	4.06199	0.000101548	0.00613561	protein targeting to membrane
Module 005	GO:1903706	4.02357	0.00071814	0.0364562	regulation of hemopoiesis
Module 005	GO:0044265	3.83401	0.000329304	0.013572	cellular macromolecule catabolic process
Module 005	GO:0070498	3.80952	0.000626517	0.0227682	interleukin-1-mediated signaling pathway
Module 005	GO:0032200	3.73631	0.000369555	0.0156232	telomere organization
Module 005	GO:0006364	3.71969	0.00128527	0.0445867	rRNA processing
Module 005	GO:0006402	3.70947	0.000132888	0.00574293	mRNA catabolic process
Module 005	GO:0034641	3.65894	0.000552115	0.0234471	cellular nitrogen compound metabolic process
Module 005	GO:0044260	3.61475	0.000537564	0.0221542	cellular macromolecule metabolic process
Module 005	GO:0010608	3.47209	0.000224508	0.0122208	posttranscriptional regulation of gene expression
Module 005	GO:0035194	3.46658	0.0019518	0.0498523	posttranscriptional gene silencing by RNA
Module 005	GO:0009144	3.46374	0.00116305	0.0395439	purine nucleoside triphosphate metabolic process
Module 005	GO:0043603	3.42121	0.000539549	0.0259523	cellular amide metabolic process
Module 005	GO:1903311	3.36365	0.000885252	0.0301174	regulation of mRNA metabolic process
Module 005	GO:0009059	3.32355	5.62551e-07	0.000120119	macromolecule biosynthetic process
Module 005	GO:0043488	3.2702	0.00109346	0.0336239	regulation of mRNA stability
Module 005	GO:0016579	3.09881	0.000622614	0.0239046	protein deubiquitination
Module 005	GO:0006259	2.82931	0.000419961	0.0183479	DNA metabolic process
Module 005	GO:0043624	2.81629	0.00143118	0.047388	cellular protein complex disassembly
Module 005	GO:0072594	2.80979	4.79989e-05	0.00264656	establishment of protein localization to organelle
Module 005	GO:0044237	2.61521	9.11387e-08	3.59998e-05	cellular metabolic process
Module 005	GO:1901360	2.60007	7.99265e-06	0.00102706	organic cyclic compound metabolic process
Module 005	GO:0034645	2.43337	0.001972	0.0471419	cellular macromolecule biosynthetic process
Module 005	GO:0044238	2.38488	1.12072e-05	0.00125147	primary metabolic process
Module 005	GO:0090304	2.35477	3.07276e-17	2.45667e-14	nucleic acid metabolic process
Module 005	GO:1901566	2.35342	0.000793162	0.0269208	organonitrogen compound biosynthetic process
Module 005	GO:0070647	2.32282	1.7319e-05	0.00129077	protein modification by small protein conjugation or removal
Module 005	GO:0043170	2.24154	0.000138019	0.00992585	macromolecule metabolic process
Module 005	GO:0006886	2.15971	0.000184947	0.00984184	intracellular protein transport
Module 005	GO:0044270	2.15394	8.10337e-05	0.00417977	cellular nitrogen compound catabolic process
Module 005	GO:0046700	2.15394	8.10337e-05	0.00417977	heterocycle catabolic process
Module 005	GO:0044403	2.1399	6.26369e-05	0.00380258	symbiont process
Module 005	GO:0019439	2.11225	0.000114685	0.00539356	aromatic compound catabolic process
Module 005	GO:1901361	2.01827	0.000252199	0.0106123	organic cyclic compound catabolic process
Module 005	GO:1901576	1.89622	5.62296e-06	0.000690999	organic substance biosynthetic process
Module 005	GO:0019219	1.83445	0.000342033	0.0164473	regulation of nucleobase-containing compound metabolic process
Module 005	GO:0070727	1.80391	0.000776215	0.0317961	cellular macromolecule localization
Module 005	GO:0051649	1.79483	0.000549376	0.0253171	establishment of localization in cell
Module 005	GO:0044271	1.76621	9.6078e-05	0.00759755	cellular nitrogen compound biosynthetic process
Module 005	GO:0042886	1.7436	3.04322e-05	0.00180226	amide transport
Module 005	GO:0016070	1.64723	0.00101173	0.0374974	RNA metabolic process
Module 005	GO:0034654	1.60057	0.000224639	0.0121101	nucleobase-containing compound biosynthetic process
Module 005	GO:0097659	1.59155	0.000298704	0.0146484	nucleic acid-templated transcription
Module 005	GO:2001141	1.53649	0.000787246	0.0273654	regulation of RNA biosynthetic process
Module 005	GO:0018130	1.45599	0.000759997	0.0316577	heterocycle biosynthetic process
Module 005	GO:0009889	1.44799	0.0012256	0.0396862	regulation of biosynthetic process
Module 005	GO:0019438	1.43654	0.000809945	0.0321363	aromatic compound biosynthetic process
Module 005	GO:1901362	1.42288	0.00137656	0.0455494	organic cyclic compound biosynthetic process
Module 006	GO:0050911	5.08569	1.42338e-05	0.00421886	detection of chemical stimulus involved in sensory perception of smell
Module 006	GO:0009593	4.70223	1.46488e-05	0.00421886	detection of chemical stimulus
Module 006	GO:0007606	4.20773	8.126e-05	0.0139495	sensory perception of chemical stimulus
Module 006	GO:0050906	4.12586	9.68718e-05	0.0139495	detection of stimulus involved in sensory perception
Module 007	GO:0050911	3.77144	3.44335e-05	0.0220431	detection of chemical stimulus involved in sensory perception of smell
Module 007	GO:0051606	3.35487	0.000123655	0.0459998	detection of stimulus

## Sheet: Table S8
Supplementary Table 8: GO Terms Enriched in Non-Exponentiated ER+ Breast Cancer Networks Using CRANE
Modules	GOID	OddsRatio	pval	adjPval	GO Terms
Module 001	GO:0010909	Inf	0.000314246	0.0483853	positive regulation of heparan sulfate proteoglycan biosynthetic process
Module 001	GO:0044334	Inf	0.000314246	0.0483853	canonical Wnt signaling pathway involved in positive regulation of epithelial to mesenchymal transition
Module 001	GO:1902524	Inf	0.000314246	0.0483853	positive regulation of protein K48-linked ubiquitination
Module 001	GO:0048227	218.476	7.40247e-05	0.0110297	plasma membrane to endosome transport
Module 001	GO:0090596	4.53369	0.000324492	0.0483853	sensory organ morphogenesis
Module 001	GO:0032774	2.47354	3.18502e-05	0.00807933	RNA biosynthetic process
Module 001	GO:0097659	2.42749	6.994e-06	0.00405537	nucleic acid-templated transcription
Module 001	GO:2001141	2.33627	8.32725e-06	0.00405537	regulation of RNA biosynthetic process
Module 001	GO:0016070	2.30921	5.45732e-05	0.0240668	RNA metabolic process
Module 001	GO:0051252	2.17118	0.000219464	0.0441437	regulation of RNA metabolic process
Module 001	GO:0034654	1.98265	1.3217e-05	0.00429113	nucleobase-containing compound biosynthetic process
Module 001	GO:0009889	1.89192	9.17949e-05	0.0343765	regulation of biosynthetic process
Module 001	GO:0034645	1.89109	4.25671e-05	0.0103651	cellular macromolecule biosynthetic process
Module 001	GO:1901362	1.86381	2.06628e-05	0.00807933	organic cyclic compound biosynthetic process
Module 001	GO:0019438	1.84373	3.39065e-05	0.00807933	aromatic compound biosynthetic process
Module 001	GO:0018130	1.83503	3.77539e-05	0.00807933	heterocycle biosynthetic process
Module 001	GO:0031326	1.82292	6.17382e-05	0.01101	regulation of cellular biosynthetic process
Module 001	GO:0010556	1.81274	8.61938e-05	0.0115284	regulation of macromolecule biosynthetic process
Module 001	GO:0044271	1.75618	8.49912e-05	0.0115284	cellular nitrogen compound biosynthetic process
Module 001	GO:0090304	1.65124	0.000401362	0.0477175	nucleic acid metabolic process
Module 002	GO:0021589	Inf	5.74033e-05	0.01857	cerebellum structural organization
Module 002	GO:0046854	51.6203	4.72481e-05	0.0143634	phosphatidylinositol phosphorylation
Module 002	GO:0019883	33.8653	0.000189909	0.0228841	antigen processing and presentation of endogenous antigen
Module 002	GO:0036507	26.8098	0.000321891	0.043184	protein demannosylation
Module 002	GO:0030433	14.8283	4.13146e-05	0.01857	ubiquitin-dependent ERAD pathway
Module 002	GO:0035967	7.09091	0.000333725	0.043184	cellular response to topologically incorrect protein
Module 002	GO:0006986	7.06517	0.00011331	0.0244372	response to unfolded protein
Module 002	GO:0080135	6.31655	8.06985e-05	0.0164936	regulation of cellular response to stress
Module 002	GO:0033036	1.92997	1.33594e-06	0.00185829	macromolecule localization
Module 003	GO:0071391	26.0636	1.16408e-05	0.0213842	cellular response to estrogen stimulus
Module 005	GO:0006475	91.2862	0.000533512	0.0457296	internal protein amino acid acetylation
Module 005	GO:0033211	83.5828	3.33418e-05	0.0142869	adiponectin-activated signaling pathway
Module 005	GO:0033540	37.686	0.000134707	0.0246028	fatty acid beta-oxidation using acyl-CoA oxidase
Module 005	GO:0006388	32.2459	0.00022882	0.0457068	tRNA splicing, via endonucleolytic cleavage and ligation
Module 005	GO:0045653	31.8834	0.000205023	0.0246028	negative regulation of megakaryocyte differentiation
Module 005	GO:0051131	15.8505	0.000291338	0.0228615	chaperone-mediated protein complex assembly
Module 005	GO:0006890	14.4947	1.03518e-08	8.87147e-06	retrograde vesicle-mediated transport, Golgi to ER
Module 005	GO:0006302	12.3071	0.00013184	0.0159886	double-strand break repair
Module 005	GO:0006625	12.1161	0.000100242	0.0246028	protein targeting to peroxisome
Module 005	GO:0072662	12.1161	0.000100242	0.0246028	protein localization to peroxisome
Module 005	GO:0019395	8.99617	0.000368472	0.0368472	fatty acid oxidation
Module 005	GO:0070125	8.24441	4.71376e-08	6.46728e-05	mitochondrial translational elongation
Module 005	GO:0070126	7.25505	5.10835e-07	0.000233622	mitochondrial translational termination
Module 005	GO:0006521	6.14444	0.000289539	0.0228615	regulation of cellular amino acid metabolic process
Module 005	GO:0140053	5.7247	3.31143e-07	0.000227164	mitochondrial gene expression
Module 005	GO:0061418	5.58605	0.000197571	0.0192444	regulation of transcription from RNA polymerase II promoter in response to hypoxia
Module 005	GO:0006303	5.56193	0.00054864	0.0347212	double-strand break repair via nonhomologous end joining
Module 005	GO:0031146	5.20367	0.000716825	0.0415355	SCF-dependent proteasomal ubiquitin-dependent protein catabolic process
Module 005	GO:0044106	5.11765	0.000784376	0.0418543	cellular amine metabolic process
Module 005	GO:0002479	5.08425	0.000167237	0.0202485	antigen processing and presentation of exogenous peptide antigen via MHC class I, TAP-dependent
Module 005	GO:1902036	4.95077	0.000937269	0.0469911	regulation of hematopoietic stem cell differentiation
Module 005	GO:0006402	4.47087	0.000370487	0.0274572	mRNA catabolic process
Module 005	GO:0006412	4.36189	1.39459e-05	0.00273339	translation
Module 005	GO:1903311	4.28333	0.000994927	0.0469911	regulation of mRNA metabolic process
Module 005	GO:0009199	4.26125	1.90714e-05	0.00444363	ribonucleoside triphosphate metabolic process
Module 005	GO:0043624	4.19558	5.65998e-06	0.00147462	cellular protein complex disassembly
Module 005	GO:0009144	4.10875	2.7472e-05	0.00497855	purine nucleoside triphosphate metabolic process
Module 005	GO:0038095	4.04263	0.000727345	0.0415355	Fc-epsilon receptor signaling pathway
Module 005	GO:0034660	3.8299	9.48082e-05	0.0126784	ncRNA metabolic process
Module 005	GO:0009167	3.77319	0.000362236	0.0313798	purine ribonucleoside monophosphate metabolic process
Module 005	GO:0010608	3.52058	4.0983e-05	0.0131115	posttranscriptional regulation of gene expression
Module 005	GO:0009259	3.14729	0.000226558	0.0217362	ribonucleotide metabolic process
Module 005	GO:0000398	3.11443	0.00039336	0.0327372	mRNA splicing, via spliceosome
Module 005	GO:0062012	3.0952	0.000990001	0.0469911	regulation of small molecule metabolic process
Module 005	GO:0072594	3.09116	4.51732e-05	0.0077472	establishment of protein localization to organelle
Module 005	GO:0000375	2.88142	3.39425e-05	0.00540906	RNA splicing, via transesterification reactions
Module 005	GO:0043687	2.87147	7.54106e-05	0.0131115	post-translational protein modification
Module 005	GO:0034641	2.57741	3.99207e-05	0.00785439	cellular nitrogen compound metabolic process
Module 005	GO:0022411	2.38601	0.000405112	0.0278539	cellular component disassembly
Module 005	GO:0034655	2.24415	0.0004176	0.0278539	nucleobase-containing compound catabolic process
Module 005	GO:0070647	2.13497	2.2482e-06	0.00122227	protein modification by small protein conjugation or removal
Module 005	GO:0006886	1.88949	0.000766752	0.0484971	intracellular protein transport
Module 005	GO:0009058	1.87721	5.67091e-05	0.00834191	biosynthetic process
Module 005	GO:0042886	1.74615	3.64805e-05	0.00540906	amide transport
Module 005	GO:0051649	1.71781	0.000213259	0.022378	establishment of localization in cell
Module 005	GO:0006807	1.65821	0.000151321	0.0178033	nitrogen compound metabolic process
Module 005	GO:0070727	1.6303	0.000553496	0.0347212	cellular macromolecule localization
Module 005	GO:0044237	1.61653	4.64081e-05	0.00758514	cellular metabolic process
Module 005	GO:1901576	1.50507	0.000401437	0.0327372	organic substance biosynthetic process
Module 007	GO:0090179	178.727	0.000103686	0.00831265	planar cell polarity pathway involved in neural tube closure
Module 007	GO:0090177	138.99	0.000158073	0.00831265	establishment of planar polarity involved in neural tube closure
Module 007	GO:1905276	104.22	0.000260706	0.010689	regulation of epithelial tube formation
Module 007	GO:0009311	33.7396	0.00206727	0.0423791	oligosaccharide metabolic process
Module 007	GO:0050732	30.439	0.00250856	0.0467504	negative regulation of peptidyl-tyrosine phosphorylation
Module 007	GO:0045739	28.3574	0.00286612	0.0471553	positive regulation of DNA repair
Module 007	GO:0048546	27.7253	0.00299034	0.0471553	digestive tract morphogenesis
Module 007	GO:0001841	21.9583	0.00052513	0.0153788	neural tube formation
Module 007	GO:0030308	18.9236	0.000114435	0.00831265	negative regulation of cell growth
Module 007	GO:0050866	17.2291	0.000162198	0.00831265	negative regulation of cell activation
Module 007	GO:0001736	16.9615	0.00108354	0.0277656	establishment of planar polarity
Module 007	GO:0022408	13.6124	0.00199775	0.0423791	negative regulation of cell-cell adhesion
Module 007	GO:0030155	7.62103	0.000389593	0.0133111	regulation of cell adhesion
